# Supplementary material for: Notch signaling is a driver of glandular stem cell activity and regenerative migration after damage
Source: EMBO J. 2025 Nov 5;45(2):374–93. doi: 10.1038/s44318-025-00607-w (PMC12811363; doi:10.1038/s44318-025-00607-w)
Supplement: Supplementary file 3 — Dataset EV1 [file 44318_2025_607_MOESM3_ESM.csv]

Dataset EV1: Marker genes 7-day mSGO dataset
gene	p_val	avg_log2FC	p_val_adj	cluster
Malat1	0	4.424973617	0	Stem_progenitor_2
Neat1	0	3.852560443	0	Stem_progenitor_2
mt-Co1	0	3.846857817	0	Stem_progenitor_2
mt-Co2	0	3.815427673	0	Stem_progenitor_2
mt-Nd1	0	3.809314081	0	Stem_progenitor_2
mt-Nd2	0	3.739044382	0	Stem_progenitor_2
mt-Atp6	0	3.712006102	0	Stem_progenitor_2
mt-Nd4	0	3.680134322	0	Stem_progenitor_2
mt-Co3	0	3.649736213	0	Stem_progenitor_2
mt-Cytb	0	3.622903004	0	Stem_progenitor_2
Xist	0	3.433515182	0	Stem_progenitor_2
mt-Nd5	0	3.241312409	0	Stem_progenitor_2
mt-Nd4l	2.96290360013665e-315	3.093397795	9.20070454950433e-311	Stem_progenitor_2
Srrm2	5.19E-240	2.434789016	1.61E-235	Stem_progenitor_2
Rbm39	8.66E-178	2.122740001	2.69E-173	Stem_progenitor_2
Fubp1	7.57E-153	2.140968439	2.35E-148	Stem_progenitor_2
Rbm25	3.51E-151	2.053087235	1.09E-146	Stem_progenitor_2
Tsix	4.90E-150	1.828260031	1.52E-145	Stem_progenitor_2
Bclaf1	3.16E-143	1.957591044	9.81E-139	Stem_progenitor_2
Paxbp1	2.85E-138	1.947878799	8.84E-134	Stem_progenitor_2
Kcnq1ot1	4.38E-137	2.015449252	1.36E-132	Stem_progenitor_2
mt-Nd6	5.04E-131	1.979034431	1.57E-126	Stem_progenitor_2
Prpf4b	5.58E-131	1.93660433	1.73E-126	Stem_progenitor_2
Luc7l2	8.38E-129	1.943797483	2.60E-124	Stem_progenitor_2
Macf1	9.05E-118	1.833514665	2.81E-113	Stem_progenitor_2
Nktr	2.76E-114	1.829998044	8.56E-110	Stem_progenitor_2
Sf3b1	2.12E-110	1.794597263	6.59E-106	Stem_progenitor_2
Vmp1	4.18E-109	2.044070586	1.30E-104	Stem_progenitor_2
Tra2a	2.43E-108	1.905264994	7.56E-104	Stem_progenitor_2
Mycbp2	3.10E-106	1.728347144	9.63E-102	Stem_progenitor_2
Srsf11	8.52E-102	1.646001475	2.65E-97	Stem_progenitor_2
Smg1	1.18E-98	1.696085835	3.65E-94	Stem_progenitor_2
Atrx	1.58E-97	1.722089096	4.91E-93	Stem_progenitor_2
Fbxl5	3.85E-97	1.650570775	1.20E-92	Stem_progenitor_2
Afdn	1.23E-96	1.707954687	3.82E-92	Stem_progenitor_2
Prrc2c	1.30E-94	1.581558732	4.05E-90	Stem_progenitor_2
mt-Nd3	3.90E-94	1.556963239	1.21E-89	Stem_progenitor_2
Pnisr	6.09E-94	1.657485186	1.89E-89	Stem_progenitor_2
Slc38a2	5.44E-91	1.679957961	1.69E-86	Stem_progenitor_2
Fus	2.88E-89	1.582858206	8.94E-85	Stem_progenitor_2
Alkbh1	1.38E-88	1.524681254	4.28E-84	Stem_progenitor_2
Nfat5	5.78E-88	1.652524867	1.79E-83	Stem_progenitor_2
Ewsr1	2.23E-87	1.620031648	6.92E-83	Stem_progenitor_2
Spag9	4.85E-87	1.525887389	1.51E-82	Stem_progenitor_2
Fat1	8.03E-87	1.687292662	2.49E-82	Stem_progenitor_2
Hnrnph1	6.99E-85	1.488023545	2.17E-80	Stem_progenitor_2
Wee1	1.02E-83	1.682039076	3.17E-79	Stem_progenitor_2
Nisch	1.44E-81	1.532566129	4.47E-77	Stem_progenitor_2
Huwe1	3.63E-81	1.546481196	1.13E-76	Stem_progenitor_2
Dst	1.35E-79	1.756267435	4.20E-75	Stem_progenitor_2
Slk	1.16E-78	1.800363785	3.61E-74	Stem_progenitor_2
Hnrnpa2b1	2.06E-78	1.425906112	6.39E-74	Stem_progenitor_2
Atp2b1	4.90E-78	1.529232294	1.52E-73	Stem_progenitor_2
Srsf2	2.87E-77	1.787757892	8.93E-73	Stem_progenitor_2
Strn3	5.81E-76	1.452536572	1.80E-71	Stem_progenitor_2
Kmt2a	3.16E-73	1.363564913	9.81E-69	Stem_progenitor_2
Cdk12	5.03E-72	1.360102937	1.56E-67	Stem_progenitor_2
Zfp644	1.65E-71	1.436709964	5.13E-67	Stem_progenitor_2
Agrn	2.93E-71	1.479261677	9.09E-67	Stem_progenitor_2
Zfc3h1	1.69E-70	1.45444039	5.25E-66	Stem_progenitor_2
Tra2b	6.27E-69	1.445520823	1.95E-64	Stem_progenitor_2
Sfpq	1.50E-68	1.406325111	4.67E-64	Stem_progenitor_2
Clk1	1.60E-68	1.387875132	4.98E-64	Stem_progenitor_2
2810474O19Rik	2.23E-68	1.497220834	6.92E-64	Stem_progenitor_2
Smc5	5.57E-67	1.305612949	1.73E-62	Stem_progenitor_2
Ythdc1	5.92E-67	1.438031561	1.84E-62	Stem_progenitor_2
Akap9	1.09E-66	1.354895924	3.40E-62	Stem_progenitor_2
Mprip	1.59E-66	1.362162969	4.94E-62	Stem_progenitor_2
Thoc2	2.56E-66	1.374801883	7.95E-62	Stem_progenitor_2
Atp13a3	2.28E-65	1.365417505	7.09E-61	Stem_progenitor_2
Taf15	3.88E-65	1.376873589	1.20E-60	Stem_progenitor_2
Arglu1	8.82E-65	1.339082307	2.74E-60	Stem_progenitor_2
Phf20l1	1.26E-64	1.407935547	3.93E-60	Stem_progenitor_2
Tpm1	1.39E-64	1.478571884	4.32E-60	Stem_progenitor_2
Clock	1.75E-64	1.29949302	5.44E-60	Stem_progenitor_2
Hnrnpu	3.61E-64	1.250387632	1.12E-59	Stem_progenitor_2
Ash1l	4.76E-63	1.299125187	1.48E-58	Stem_progenitor_2
Ktn1	9.56E-63	1.126327742	2.97E-58	Stem_progenitor_2
Ankrd17	9.06E-62	1.309635719	2.81E-57	Stem_progenitor_2
Xrn2	9.76E-61	1.24080021	3.03E-56	Stem_progenitor_2
Ncor1	1.17E-60	1.240054339	3.62E-56	Stem_progenitor_2
Atp11b	1.70E-60	1.33323638	5.27E-56	Stem_progenitor_2
Hnrnpdl	1.13E-59	1.27532082	3.51E-55	Stem_progenitor_2
Srrm1	2.25E-59	1.165604184	6.98E-55	Stem_progenitor_2
Slc25a3	2.73E-59	1.117400732	8.48E-55	Stem_progenitor_2
Qk	1.97E-58	1.235480804	6.12E-54	Stem_progenitor_2
Avl9	3.30E-58	1.218412721	1.03E-53	Stem_progenitor_2
Ankrd11	4.34E-58	1.31504217	1.35E-53	Stem_progenitor_2
Son	2.00E-57	1.25832575	6.22E-53	Stem_progenitor_2
Usp34	4.96E-56	1.172173214	1.54E-51	Stem_progenitor_2
Zcchc7	8.27E-56	1.159009725	2.57E-51	Stem_progenitor_2
Mast4	8.59E-56	1.294879467	2.67E-51	Stem_progenitor_2
Tpr	1.17E-55	1.215236858	3.63E-51	Stem_progenitor_2
Trim24	1.74E-55	1.30065579	5.41E-51	Stem_progenitor_2
Luzp1	2.59E-55	1.210192867	8.04E-51	Stem_progenitor_2
Nrip1	8.40E-55	1.265547797	2.61E-50	Stem_progenitor_2
Chd2	8.59E-55	1.212305109	2.67E-50	Stem_progenitor_2
Itga6	3.05E-54	1.258621327	9.46E-50	Stem_progenitor_2
Birc6	1.38E-53	1.233618272	4.27E-49	Stem_progenitor_2
Ahnak	2.23E-53	1.186946542	6.94E-49	Stem_progenitor_2
Plec	2.57E-53	1.279772958	7.97E-49	Stem_progenitor_2
Luc7l3	1.56E-50	1.184102285	4.86E-46	Stem_progenitor_2
Prpf38b	2.35E-50	1.207326171	7.31E-46	Stem_progenitor_2
Ccnl2	2.62E-50	1.183554363	8.12E-46	Stem_progenitor_2
Net1	9.28E-50	1.277828595	2.88E-45	Stem_progenitor_2
Notch1	2.87E-49	1.318000922	8.91E-45	Stem_progenitor_2
Mtdh	2.96E-49	1.116676421	9.21E-45	Stem_progenitor_2
Rock1	5.45E-49	1.16144745	1.69E-44	Stem_progenitor_2
Wnk1	8.72E-49	1.19982935	2.71E-44	Stem_progenitor_2
Gnl3	6.35E-48	1.272397804	1.97E-43	Stem_progenitor_2
Dsg3	1.76E-47	1.48695868	5.47E-43	Stem_progenitor_2
Phf3	6.03E-47	1.113919774	1.87E-42	Stem_progenitor_2
Aff4	1.47E-46	1.158928168	4.56E-42	Stem_progenitor_2
Iqgap1	2.31E-46	1.145800336	7.17E-42	Stem_progenitor_2
Tpp2	4.39E-46	1.142428705	1.36E-41	Stem_progenitor_2
Eif4g1	1.65E-45	1.165702822	5.12E-41	Stem_progenitor_2
Pafah1b1	1.86E-45	1.013001015	5.76E-41	Stem_progenitor_2
Mkln1	4.35E-45	1.151315807	1.35E-40	Stem_progenitor_2
Utrn	1.73E-44	1.100604286	5.36E-40	Stem_progenitor_2
Dsp	9.09E-44	0.832184925	2.82E-39	Stem_progenitor_2
Thrap3	1.22E-43	1.0854043	3.78E-39	Stem_progenitor_2
Sh3d19	2.08E-43	1.179016174	6.45E-39	Stem_progenitor_2
Rsrp1	3.04E-43	1.25962458	9.43E-39	Stem_progenitor_2
Slc4a7	3.73E-43	1.102624577	1.16E-38	Stem_progenitor_2
Ubr5	1.06E-42	1.129927844	3.29E-38	Stem_progenitor_2
Golgb1	2.09E-42	1.192357096	6.50E-38	Stem_progenitor_2
Med13l	3.24E-42	1.047245012	1.01E-37	Stem_progenitor_2
Arhgef5	5.03E-41	1.014330548	1.56E-36	Stem_progenitor_2
Runx1	6.59E-41	1.168094565	2.05E-36	Stem_progenitor_2
Hectd1	8.96E-41	1.036279616	2.78E-36	Stem_progenitor_2
Ptprf	1.23E-40	1.100487708	3.81E-36	Stem_progenitor_2
Skil	1.38E-40	1.068918841	4.28E-36	Stem_progenitor_2
Coq10b	1.72E-40	1.108059996	5.34E-36	Stem_progenitor_2
Brd1	1.96E-40	1.048094296	6.09E-36	Stem_progenitor_2
Col17a1	2.17E-40	1.14948816	6.74E-36	Stem_progenitor_2
Gclc	4.73E-40	1.228388687	1.47E-35	Stem_progenitor_2
Setd5	6.28E-40	1.104054805	1.95E-35	Stem_progenitor_2
Mark3	1.33E-39	1.058671091	4.12E-35	Stem_progenitor_2
Kdm2a	1.50E-39	1.051313093	4.65E-35	Stem_progenitor_2
Ppp1r12a	2.20E-39	0.971891221	6.82E-35	Stem_progenitor_2
Larp4	6.04E-39	1.084700007	1.87E-34	Stem_progenitor_2
Nsd3	1.61E-38	1.072928966	5.00E-34	Stem_progenitor_2
Enah	4.76E-38	1.039415329	1.48E-33	Stem_progenitor_2
Ccnl1	2.43E-37	1.090980779	7.54E-33	Stem_progenitor_2
Trp63	2.85E-37	1.188815812	8.85E-33	Stem_progenitor_2
Kmt2e	4.65E-37	1.008037214	1.45E-32	Stem_progenitor_2
Golga4	5.96E-37	0.93268476	1.85E-32	Stem_progenitor_2
Ahr	7.39E-37	1.129647457	2.29E-32	Stem_progenitor_2
Pum1	1.69E-36	0.975181103	5.24E-32	Stem_progenitor_2
Zcchc6	2.24E-36	0.983521838	6.95E-32	Stem_progenitor_2
Rock2	3.75E-36	0.995951536	1.17E-31	Stem_progenitor_2
Btbd7	5.22E-36	1.072653271	1.62E-31	Stem_progenitor_2
Col18a1	7.62E-36	1.081204349	2.37E-31	Stem_progenitor_2
Sltm	2.31E-35	0.925382226	7.17E-31	Stem_progenitor_2
Prkcd	2.48E-35	1.072624883	7.70E-31	Stem_progenitor_2
Top1	2.80E-35	0.688673275	8.70E-31	Stem_progenitor_2
Myh9	4.26E-35	0.946068298	1.32E-30	Stem_progenitor_2
Usp47	4.64E-35	1.00237281	1.44E-30	Stem_progenitor_2
Vcl	6.15E-35	0.910114287	1.91E-30	Stem_progenitor_2
Rbbp6	4.01E-34	1.00530929	1.24E-29	Stem_progenitor_2
Rb1cc1	5.27E-34	0.930627396	1.64E-29	Stem_progenitor_2
Pnn	6.08E-34	0.884706299	1.89E-29	Stem_progenitor_2
Cwh43	8.87E-34	1.074611598	2.75E-29	Stem_progenitor_2
Mat2a	9.10E-34	1.101027434	2.83E-29	Stem_progenitor_2
Pdlim5	1.11E-33	0.963014392	3.43E-29	Stem_progenitor_2
Pcm1	2.51E-33	0.949282233	7.79E-29	Stem_progenitor_2
Ptpn13	3.48E-33	1.042606506	1.08E-28	Stem_progenitor_2
Myof	5.33E-33	0.867371543	1.66E-28	Stem_progenitor_2
Larp4b	5.67E-33	0.946722948	1.76E-28	Stem_progenitor_2
Snrnp70	7.20E-33	0.912643547	2.24E-28	Stem_progenitor_2
Mbnl2	1.24E-32	0.955435919	3.85E-28	Stem_progenitor_2
Clip4	1.61E-32	1.006148958	4.99E-28	Stem_progenitor_2
Ppp3ca	1.82E-32	0.84353054	5.64E-28	Stem_progenitor_2
Scaf11	7.01E-32	0.75186144	2.18E-27	Stem_progenitor_2
Mar-07	7.37E-32	0.990179508	2.29E-27	Stem_progenitor_2
Nufip2	1.04E-31	0.889747041	3.24E-27	Stem_progenitor_2
Ubap2l	1.12E-31	0.862863928	3.48E-27	Stem_progenitor_2
Ddx21	3.49E-31	0.848474861	1.08E-26	Stem_progenitor_2
Rrbp1	8.18E-31	0.857887957	2.54E-26	Stem_progenitor_2
Cald1	3.52E-30	0.911491281	1.09E-25	Stem_progenitor_2
Chd1	4.46E-30	0.895323313	1.38E-25	Stem_progenitor_2
Suco	4.86E-30	0.935502333	1.51E-25	Stem_progenitor_2
Cast	7.07E-30	0.72064847	2.20E-25	Stem_progenitor_2
Pkn2	7.51E-30	0.759620021	2.33E-25	Stem_progenitor_2
Eif5b	7.52E-30	0.790693784	2.33E-25	Stem_progenitor_2
Srsf10	1.39E-29	0.84977432	4.32E-25	Stem_progenitor_2
Hnrnpd	3.10E-29	0.93894748	9.62E-25	Stem_progenitor_2
Ddx5	6.60E-29	0.72428437	2.05E-24	Stem_progenitor_2
Tardbp	1.60E-28	0.925823565	4.95E-24	Stem_progenitor_2
Nipbl	5.51E-28	0.849842997	1.71E-23	Stem_progenitor_2
Senp6	5.56E-28	0.848121833	1.73E-23	Stem_progenitor_2
Gpbp1	6.54E-28	0.826023448	2.03E-23	Stem_progenitor_2
Csnk1a1	7.16E-28	0.659633334	2.22E-23	Stem_progenitor_2
Rbms1	1.44E-27	0.842878338	4.49E-23	Stem_progenitor_2
Erbin	1.58E-27	0.87705792	4.91E-23	Stem_progenitor_2
Plk2	3.68E-27	0.93575181	1.14E-22	Stem_progenitor_2
Eif5	9.01E-27	0.685316609	2.80E-22	Stem_progenitor_2
Anxa3	1.34E-26	0.792600206	4.17E-22	Stem_progenitor_2
Myo10	1.61E-26	0.865557292	5.01E-22	Stem_progenitor_2
Arid4b	2.84E-26	0.773787207	8.83E-22	Stem_progenitor_2
Vegfa	3.17E-26	0.865728648	9.86E-22	Stem_progenitor_2
Chd4	1.15E-25	0.753418618	3.56E-21	Stem_progenitor_2
Ube2d3	3.40E-25	0.727209708	1.05E-20	Stem_progenitor_2
Zfand5	8.69E-25	0.803329168	2.70E-20	Stem_progenitor_2
Cd2ap	1.45E-24	0.766088369	4.51E-20	Stem_progenitor_2
Arhgap5	1.49E-24	0.729909676	4.63E-20	Stem_progenitor_2
Jun	1.61E-24	0.67756704	4.99E-20	Stem_progenitor_2
Srpk2	1.66E-24	0.891698877	5.16E-20	Stem_progenitor_2
Ddx50	4.52E-24	0.796214012	1.40E-19	Stem_progenitor_2
Wapl	2.81E-23	0.756700352	8.71E-19	Stem_progenitor_2
Zranb2	2.88E-23	0.714404113	8.94E-19	Stem_progenitor_2
Sbno1	4.33E-23	0.723592366	1.34E-18	Stem_progenitor_2
Tax1bp1	1.27E-22	0.4643919	3.96E-18	Stem_progenitor_2
Galnt3	5.26E-22	0.766418368	1.63E-17	Stem_progenitor_2
Adss	6.73E-22	0.709324883	2.09E-17	Stem_progenitor_2
Npepps	7.26E-22	0.77094719	2.25E-17	Stem_progenitor_2
Eprs	8.34E-22	0.689746327	2.59E-17	Stem_progenitor_2
Golim4	3.96E-21	0.666380299	1.23E-16	Stem_progenitor_2
Sox4	4.00E-21	0.825754084	1.24E-16	Stem_progenitor_2
Cfl2	6.32E-21	0.753691442	1.96E-16	Stem_progenitor_2
Ppl	6.95E-21	0.721605679	2.16E-16	Stem_progenitor_2
Kif5b	9.80E-21	0.519812279	3.04E-16	Stem_progenitor_2
Lima1	1.91E-20	0.718368854	5.95E-16	Stem_progenitor_2
Csde1	2.17E-20	0.599811852	6.75E-16	Stem_progenitor_2
Itgb4	3.15E-20	0.783155559	9.79E-16	Stem_progenitor_2
Lama3	5.00E-20	0.751824902	1.55E-15	Stem_progenitor_2
Tulp4	1.33E-19	0.766301432	4.12E-15	Stem_progenitor_2
Itgb1	1.75E-19	0.646806859	5.43E-15	Stem_progenitor_2
Iffo2	2.10E-19	0.712045394	6.52E-15	Stem_progenitor_2
Ptbp3	2.32E-19	0.720391416	7.20E-15	Stem_progenitor_2
Eif3a	3.57E-19	0.480574595	1.11E-14	Stem_progenitor_2
Aplp2	6.25E-19	0.634827679	1.94E-14	Stem_progenitor_2
App	2.75E-18	0.614804494	8.55E-14	Stem_progenitor_2
Atp6v0b	3.68E-18	0.658955325	1.14E-13	Stem_progenitor_2
Csnk1d	8.67E-18	0.714327653	2.69E-13	Stem_progenitor_2
Tnks2	2.90E-17	0.487570376	9.01E-13	Stem_progenitor_2
Hnrnpa3	3.51E-17	0.679760751	1.09E-12	Stem_progenitor_2
Itga3	4.22E-17	0.633642991	1.31E-12	Stem_progenitor_2
Ifrd1	5.95E-17	0.718680228	1.85E-12	Stem_progenitor_2
Tcf25	6.69E-17	0.608652381	2.08E-12	Stem_progenitor_2
Ppp1cb	1.69E-16	0.643224006	5.26E-12	Stem_progenitor_2
Ctnna1	4.71E-16	0.585276802	1.46E-11	Stem_progenitor_2
Actn4	5.40E-16	0.551679162	1.68E-11	Stem_progenitor_2
Smarca5	1.05E-15	0.410137532	3.25E-11	Stem_progenitor_2
Taf1d	1.08E-15	0.65428907	3.36E-11	Stem_progenitor_2
Rab11fip1	1.37E-15	0.791088668	4.26E-11	Stem_progenitor_2
Ctnnb1	2.39E-15	0.623807668	7.43E-11	Stem_progenitor_2
Klf4	3.29E-15	0.628802419	1.02E-10	Stem_progenitor_2
Map4k4	4.24E-15	0.581775112	1.32E-10	Stem_progenitor_2
Klf9	5.10E-15	0.631221931	1.58E-10	Stem_progenitor_2
Msn	6.24E-15	0.577205326	1.94E-10	Stem_progenitor_2
Rad23b	1.14E-14	0.53800186	3.55E-10	Stem_progenitor_2
Bhlhe40	1.88E-14	0.641921136	5.82E-10	Stem_progenitor_2
Srsf5	4.85E-14	0.56935361	1.51E-09	Stem_progenitor_2
Hspa4l	5.82E-13	0.418034052	1.81E-08	Stem_progenitor_2
Chd9	2.37E-12	0.514784993	7.36E-08	Stem_progenitor_2
Gspt1	2.78E-12	0.506931836	8.64E-08	Stem_progenitor_2
Hdlbp	9.95E-12	0.258140586	3.09E-07	Stem_progenitor_2
Errfi1	1.32E-11	0.682937101	4.10E-07	Stem_progenitor_2
Emp2	1.77E-11	0.372540791	5.50E-07	Stem_progenitor_2
Tns4	6.96E-11	0.494675319	2.16E-06	Stem_progenitor_2
Actr3	8.76E-11	0.310456217	2.72E-06	Stem_progenitor_2
Ubxn4	1.08E-09	0.456969433	3.35E-05	Stem_progenitor_2
Purb	2.34E-09	0.325309307	7.26E-05	Stem_progenitor_2
Mcl1	2.43E-09	0.490873317	7.55E-05	Stem_progenitor_2
Eif4g2	4.44E-09	0.381366512	0.000138013	Stem_progenitor_2
Actr2	5.37E-09	0.39819353	0.000166655	Stem_progenitor_2
Klf13	5.44E-09	0.364201623	0.000168982	Stem_progenitor_2
Klf6	6.54E-09	0.331993103	0.000203176	Stem_progenitor_2
Rnd3	7.56E-09	0.378221651	0.000234647	Stem_progenitor_2
Klf5	1.03E-08	0.458594258	0.000319536	Stem_progenitor_2
Atp1a1	2.13E-08	0.363414573	0.000659888	Stem_progenitor_2
Rtn4	7.54E-08	0.352259679	0.002342642	Stem_progenitor_2
Ywhaz	8.22E-08	0.353106187	0.002552962	Stem_progenitor_2
Rab14	9.58E-08	0.342520289	0.002973862	Stem_progenitor_2
Cdv3	1.24E-07	0.281525679	0.00385391	Stem_progenitor_2
Btg2	4.90E-07	0.288348871	0.015229871	Stem_progenitor_2
Cd44	6.51E-07	0.361933363	0.020227799	Stem_progenitor_2
Fxr1	9.70E-07	0.273017719	0.030115302	Stem_progenitor_2
Malat1	2.10E-280	1.97489661	6.52E-276	Stem_progenitor_1
Neat1	2.70E-280	1.590282795	8.39E-276	Stem_progenitor_1
Xist	8.90E-228	1.330605311	2.76E-223	Stem_progenitor_1
Srrm1	1.30E-227	0.950583442	4.05E-223	Stem_progenitor_1
Rbm39	1.06E-203	1.09313658	3.31E-199	Stem_progenitor_1
Tnks2	1.40E-184	0.584763307	4.35E-180	Stem_progenitor_1
Ccnl1	2.20E-178	0.534836908	6.82E-174	Stem_progenitor_1
Sf3b1	2.17E-177	0.638020662	6.73E-173	Stem_progenitor_1
Pkn2	8.38E-175	0.550526601	2.60E-170	Stem_progenitor_1
Yy1	1.03E-171	0.50088452	3.19E-167	Stem_progenitor_1
Ktn1	1.59E-170	0.342447634	4.95E-166	Stem_progenitor_1
Nsa2	4.61E-170	0.915872464	1.43E-165	Stem_progenitor_1
Top1	7.28E-170	0.299508601	2.26E-165	Stem_progenitor_1
Golga4	2.63E-167	0.533363919	8.17E-163	Stem_progenitor_1
Kif5b	1.37E-166	0.535307378	4.25E-162	Stem_progenitor_1
Cpox	7.80E-166	0.602025525	2.42E-161	Stem_progenitor_1
Smap1	1.46E-165	0.805418305	4.54E-161	Stem_progenitor_1
mt-Nd4l	8.78E-165	0.675743018	2.73E-160	Stem_progenitor_1
Hnrnpu	1.01E-162	0.352169472	3.14E-158	Stem_progenitor_1
mt-Nd4	2.93E-162	0.700944501	9.09E-158	Stem_progenitor_1
Srrm2	3.31E-162	0.477409493	1.03E-157	Stem_progenitor_1
Cul3	3.74E-161	0.337923413	1.16E-156	Stem_progenitor_1
Ankrd11	2.33E-160	0.40079088	7.23E-156	Stem_progenitor_1
Sec62	2.23E-159	0.271589072	6.91E-155	Stem_progenitor_1
Luzp1	7.32E-159	0.303207269	2.27E-154	Stem_progenitor_1
Eif3a	5.36E-158	0.315556761	1.66E-153	Stem_progenitor_1
Marcks	1.46E-157	0.683207089	4.53E-153	Stem_progenitor_1
Ncor1	2.08E-157	0.297972616	6.46E-153	Stem_progenitor_1
Eif4g2	5.61E-157	0.578171861	1.74E-152	Stem_progenitor_1
Klf5	5.74E-157	0.730140661	1.78E-152	Stem_progenitor_1
Wasf2	2.90E-156	0.853743405	9.00E-152	Stem_progenitor_1
mt-Nd5	1.19E-154	0.622267315	3.68E-150	Stem_progenitor_1
Srp72	4.01E-154	0.401319076	1.25E-149	Stem_progenitor_1
mt-Nd2	1.59E-153	0.775028318	4.95E-149	Stem_progenitor_1
Spty2d1	4.15E-153	0.583221617	1.29E-148	Stem_progenitor_1
Hdlbp	1.31E-151	0.275598756	4.05E-147	Stem_progenitor_1
Srpk2	4.57E-151	0.570338194	1.42E-146	Stem_progenitor_1
Bclaf1	1.08E-149	0.727209405	3.34E-145	Stem_progenitor_1
mt-Co2	3.38E-149	0.653025469	1.05E-144	Stem_progenitor_1
mt-Cytb	2.11E-148	0.727346636	6.55E-144	Stem_progenitor_1
Zfp91	2.20E-148	0.333870271	6.85E-144	Stem_progenitor_1
Luc7l2	3.31E-148	0.616299478	1.03E-143	Stem_progenitor_1
Pnn	4.12E-148	0.535473848	1.28E-143	Stem_progenitor_1
P4hb	4.32E-147	0.570257543	1.34E-142	Stem_progenitor_1
Ppp2r2a	6.46E-147	0.4655461	2.01E-142	Stem_progenitor_1
Csde1	3.47E-146	0.283509995	1.08E-141	Stem_progenitor_1
Lsm12	6.29E-146	0.412878798	1.95E-141	Stem_progenitor_1
Klf9	7.12E-146	0.717319069	2.21E-141	Stem_progenitor_1
Wapl	6.26E-145	0.413324256	1.94E-140	Stem_progenitor_1
mt-Nd1	8.88E-145	0.656376502	2.76E-140	Stem_progenitor_1
Ifrd1	2.92E-144	0.573948921	9.06E-140	Stem_progenitor_1
Dusp11	3.69E-144	0.520662243	1.15E-139	Stem_progenitor_1
Ptges3	7.09E-144	0.445405855	2.20E-139	Stem_progenitor_1
Tra2a	1.15E-143	0.813368914	3.56E-139	Stem_progenitor_1
Sik1	2.91E-143	0.880450947	9.03E-139	Stem_progenitor_1
mt-Atp6	1.48E-142	0.498210659	4.61E-138	Stem_progenitor_1
Ythdc1	8.02E-142	0.360795492	2.49E-137	Stem_progenitor_1
Cdkn1b	2.08E-141	0.394591795	6.45E-137	Stem_progenitor_1
Srsf11	3.21E-141	0.584115853	9.97E-137	Stem_progenitor_1
Net1	4.19E-141	0.881547107	1.30E-136	Stem_progenitor_1
Eif5	2.87E-140	0.279929791	8.90E-136	Stem_progenitor_1
Emp2	4.87E-140	0.271168499	1.51E-135	Stem_progenitor_1
Btbd7	9.90E-140	0.494735685	3.08E-135	Stem_progenitor_1
Rab14	1.26E-139	0.345701677	3.92E-135	Stem_progenitor_1
Afdn	9.76E-139	0.434780223	3.03E-134	Stem_progenitor_1
Fus	1.14E-138	0.640845955	3.53E-134	Stem_progenitor_1
Ptp4a2	1.44E-138	0.420103686	4.47E-134	Stem_progenitor_1
Hmgcs1	1.66E-138	0.422515344	5.16E-134	Stem_progenitor_1
Mar-07	1.90E-138	0.378337691	5.90E-134	Stem_progenitor_1
Hdgf	4.34E-138	0.333714045	1.35E-133	Stem_progenitor_1
Stim1	3.23E-137	0.5378999	1.00E-132	Stem_progenitor_1
Rock1	2.27E-136	0.27488551	7.06E-132	Stem_progenitor_1
2810474O19Rik	4.22E-136	0.618505535	1.31E-131	Stem_progenitor_1
Hnrnpdl	6.54E-136	0.375229402	2.03E-131	Stem_progenitor_1
Sdc4	2.29E-135	0.931934965	7.12E-131	Stem_progenitor_1
Mtdh	7.45E-135	0.379982248	2.31E-130	Stem_progenitor_1
Sh3glb1	8.33E-135	0.279574578	2.59E-130	Stem_progenitor_1
Btg1	7.22E-134	0.771998191	2.24E-129	Stem_progenitor_1
Rnf11	7.72E-134	0.568240422	2.40E-129	Stem_progenitor_1
Rnd3	2.83E-133	0.473329434	8.79E-129	Stem_progenitor_1
Pnrc1	8.13E-133	0.976083133	2.52E-128	Stem_progenitor_1
Desi2	9.61E-133	0.535441824	2.98E-128	Stem_progenitor_1
Etf1	2.79E-132	0.335706591	8.67E-128	Stem_progenitor_1
Bhlhe40	2.87E-132	0.933239803	8.92E-128	Stem_progenitor_1
mt-Co3	5.66E-132	0.468619241	1.76E-127	Stem_progenitor_1
Fubp1	1.86E-131	0.619246964	5.79E-127	Stem_progenitor_1
Ube2d3	3.82E-130	0.408027747	1.19E-125	Stem_progenitor_1
Map4k4	4.97E-130	0.283283818	1.54E-125	Stem_progenitor_1
Zfp36l2	6.22E-130	0.994002669	1.93E-125	Stem_progenitor_1
Slain2	7.45E-130	0.44658526	2.31E-125	Stem_progenitor_1
Csnk1a1	1.12E-129	0.489564141	3.47E-125	Stem_progenitor_1
Aff4	5.20E-129	0.522304389	1.62E-124	Stem_progenitor_1
Vapa	9.74E-129	0.276596373	3.02E-124	Stem_progenitor_1
Klf6	1.21E-128	0.683949743	3.75E-124	Stem_progenitor_1
Arhgap5	3.06E-128	0.3251215	9.49E-124	Stem_progenitor_1
Lrrfip1	8.25E-128	0.368658814	2.56E-123	Stem_progenitor_1
Chd1	9.67E-128	0.345893973	3.00E-123	Stem_progenitor_1
Slc38a2	1.11E-127	0.651966284	3.45E-123	Stem_progenitor_1
Snrnp48	1.54E-127	0.289094057	4.80E-123	Stem_progenitor_1
Nipbl	1.56E-127	0.438495685	4.86E-123	Stem_progenitor_1
Bnip3l	1.75E-127	0.353624266	5.43E-123	Stem_progenitor_1
Wasl	3.85E-127	0.600516206	1.20E-122	Stem_progenitor_1
Cd24a	1.15E-126	0.632156398	3.58E-122	Stem_progenitor_1
Gpi1	3.05E-126	0.291943676	9.47E-122	Stem_progenitor_1
Cast	1.07E-125	0.351011975	3.33E-121	Stem_progenitor_1
Macf1	1.88E-125	0.409724279	5.84E-121	Stem_progenitor_1
Ube2h	4.62E-125	0.448493868	1.44E-120	Stem_progenitor_1
Mbnl2	6.22E-125	0.424406551	1.93E-120	Stem_progenitor_1
Mcl1	2.32E-124	0.667803036	7.20E-120	Stem_progenitor_1
Ppp1r15a	2.58E-124	0.72821695	8.01E-120	Stem_progenitor_1
Rbms1	7.96E-124	0.475869167	2.47E-119	Stem_progenitor_1
Nrip1	1.13E-123	0.302437249	3.50E-119	Stem_progenitor_1
Msmo1	1.29E-123	0.38673586	4.01E-119	Stem_progenitor_1
Ptbp3	1.53E-123	0.363878268	4.74E-119	Stem_progenitor_1
Ndrg1	1.53E-123	0.692893707	4.75E-119	Stem_progenitor_1
Npepps	1.93E-123	0.520878654	5.99E-119	Stem_progenitor_1
Rbm25	2.38E-123	0.555928525	7.40E-119	Stem_progenitor_1
Ppp1cb	2.77E-123	0.543358693	8.60E-119	Stem_progenitor_1
Arf6	3.18E-123	1.037057011	9.87E-119	Stem_progenitor_1
Tcf25	5.16E-123	0.334939699	1.60E-118	Stem_progenitor_1
Senp6	2.47E-122	0.276600655	7.67E-118	Stem_progenitor_1
Nktr	6.76E-122	0.453755294	2.10E-117	Stem_progenitor_1
Cdkn1a	8.23E-122	1.456128655	2.55E-117	Stem_progenitor_1
Arid4b	3.20E-121	0.297938549	9.94E-117	Stem_progenitor_1
Ggnbp2	3.92E-121	0.269106833	1.22E-116	Stem_progenitor_1
Larp4	4.48E-121	0.451609634	1.39E-116	Stem_progenitor_1
Rab6a	8.81E-121	0.590091167	2.74E-116	Stem_progenitor_1
P4ha1	1.69E-120	0.564901929	5.24E-116	Stem_progenitor_1
Clint1	6.07E-120	0.527319696	1.89E-115	Stem_progenitor_1
Pitx1	1.46E-119	0.682010349	4.53E-115	Stem_progenitor_1
Phf3	4.46E-119	0.412142368	1.38E-114	Stem_progenitor_1
Dsg3	5.93E-119	0.89795462	1.84E-114	Stem_progenitor_1
Kdm5b	7.53E-119	0.351890638	2.34E-114	Stem_progenitor_1
Nsd3	1.05E-118	0.570063146	3.25E-114	Stem_progenitor_1
Ppp1r2	2.73E-118	0.315631653	8.49E-114	Stem_progenitor_1
Usp3	5.68E-118	0.291112768	1.76E-113	Stem_progenitor_1
Thrap3	9.49E-118	0.332402632	2.95E-113	Stem_progenitor_1
Ccnl2	2.76E-117	0.570672929	8.56E-113	Stem_progenitor_1
Rhod	1.16E-116	0.561253901	3.59E-112	Stem_progenitor_1
Rab1a	2.24E-116	0.444847392	6.96E-112	Stem_progenitor_1
Cnn3	2.26E-116	0.286210778	7.02E-112	Stem_progenitor_1
Prpf38b	2.69E-116	0.42122237	8.36E-112	Stem_progenitor_1
Capza2	8.33E-116	0.259001976	2.59E-111	Stem_progenitor_1
Ptpn13	2.02E-115	0.486524541	6.27E-111	Stem_progenitor_1
Naa50	2.11E-115	0.402139861	6.55E-111	Stem_progenitor_1
Cops2	5.28E-115	0.51383931	1.64E-110	Stem_progenitor_1
Rsrp1	5.38E-115	0.707447124	1.67E-110	Stem_progenitor_1
Pum1	8.87E-115	0.422695833	2.75E-110	Stem_progenitor_1
Btbd3	3.23E-114	0.425732185	1.00E-109	Stem_progenitor_1
Irf2	5.85E-114	0.46447836	1.82E-109	Stem_progenitor_1
Nap1l4	1.33E-113	0.423537705	4.14E-109	Stem_progenitor_1
Hbp1	1.34E-113	0.378797453	4.16E-109	Stem_progenitor_1
Strn3	2.09E-113	0.292916155	6.48E-109	Stem_progenitor_1
Ywhaz	2.41E-113	0.413155507	7.49E-109	Stem_progenitor_1
Hspa1b	2.81E-113	0.336350013	8.74E-109	Stem_progenitor_1
Bcas2	4.92E-113	0.410737458	1.53E-108	Stem_progenitor_1
Nfe2l2	1.09E-112	0.43238265	3.39E-108	Stem_progenitor_1
Klf4	1.30E-112	0.559825295	4.02E-108	Stem_progenitor_1
Chmp2b	1.49E-112	0.28221391	4.64E-108	Stem_progenitor_1
Cldnd1	3.98E-112	0.461289013	1.24E-107	Stem_progenitor_1
Arhgef5	5.49E-112	0.362669567	1.71E-107	Stem_progenitor_1
B230219D22Rik	9.08E-112	0.442744435	2.82E-107	Stem_progenitor_1
Pcbp1	2.42E-111	0.316909275	7.52E-107	Stem_progenitor_1
Nufip2	1.51E-110	0.310771398	4.68E-106	Stem_progenitor_1
Malt1	2.19E-110	0.482889379	6.80E-106	Stem_progenitor_1
Hif1a	3.46E-110	0.491753538	1.07E-105	Stem_progenitor_1
Trim29	4.32E-110	0.371303793	1.34E-105	Stem_progenitor_1
Clpx	3.86E-109	0.353838043	1.20E-104	Stem_progenitor_1
Cebpg	1.51E-108	0.405209072	4.68E-104	Stem_progenitor_1
Fnbp1l	1.67E-108	0.337094876	5.20E-104	Stem_progenitor_1
Mpp5	3.42E-108	0.499750204	1.06E-103	Stem_progenitor_1
Vps37b	3.86E-108	0.465240612	1.20E-103	Stem_progenitor_1
Blmh	3.96E-108	0.261793704	1.23E-103	Stem_progenitor_1
Suco	4.76E-108	0.317938609	1.48E-103	Stem_progenitor_1
Runx1	4.99E-108	0.303024318	1.55E-103	Stem_progenitor_1
Pten	7.29E-108	0.349251042	2.26E-103	Stem_progenitor_1
Jak1	1.03E-107	0.251195345	3.19E-103	Stem_progenitor_1
Hnrnpd	1.27E-107	0.293049793	3.94E-103	Stem_progenitor_1
Trim24	2.42E-107	0.452206208	7.52E-103	Stem_progenitor_1
Ehf	6.55E-107	0.575500407	2.03E-102	Stem_progenitor_1
Lgals3	9.89E-107	0.252918205	3.07E-102	Stem_progenitor_1
Klf13	1.09E-106	0.37323855	3.38E-102	Stem_progenitor_1
Ybx3	1.27E-106	0.530246837	3.96E-102	Stem_progenitor_1
Brd2	1.55E-106	0.45374027	4.82E-102	Stem_progenitor_1
Crebrf	1.98E-106	0.41365168	6.15E-102	Stem_progenitor_1
Chic2	1.38E-105	0.517817758	4.29E-101	Stem_progenitor_1
Jund	1.62E-105	0.390893123	5.02E-101	Stem_progenitor_1
Hectd1	1.69E-105	0.280682175	5.24E-101	Stem_progenitor_1
Hnrnpul2	3.02E-105	0.307145415	9.37E-101	Stem_progenitor_1
Atp2b1	8.64E-105	0.405892295	2.68E-100	Stem_progenitor_1
Pkp1	1.74E-104	0.307266692	5.41E-100	Stem_progenitor_1
Skil	2.43E-104	0.511494247	7.56E-100	Stem_progenitor_1
Rab10	2.48E-104	0.380842974	7.71E-100	Stem_progenitor_1
Atp6v0b	6.10E-104	0.298081859	1.89E-99	Stem_progenitor_1
Naa15	8.44E-104	0.302759786	2.62E-99	Stem_progenitor_1
Btg2	8.54E-104	0.619829242	2.65E-99	Stem_progenitor_1
Wac	9.48E-104	0.534124995	2.94E-99	Stem_progenitor_1
Prelid1	3.07E-103	0.277206038	9.54E-99	Stem_progenitor_1
Perp	3.98E-103	0.957582472	1.23E-98	Stem_progenitor_1
Ezr	1.22E-102	0.266644193	3.78E-98	Stem_progenitor_1
Sp3	1.36E-102	0.400744606	4.21E-98	Stem_progenitor_1
Dennd2c	1.77E-102	0.471158721	5.50E-98	Stem_progenitor_1
Vegfa	2.30E-102	0.439314273	7.15E-98	Stem_progenitor_1
Elf1	3.34E-102	0.3801329	1.04E-97	Stem_progenitor_1
mt-Co1	4.49E-102	0.654101153	1.40E-97	Stem_progenitor_1
Akirin1	4.57E-102	0.465367593	1.42E-97	Stem_progenitor_1
Cul1	2.96E-101	0.266183472	9.20E-97	Stem_progenitor_1
Fbxl5	4.90E-101	0.43401594	1.52E-96	Stem_progenitor_1
Zfand5	5.53E-101	0.714344317	1.72E-96	Stem_progenitor_1
Kmt2e	6.07E-101	0.398172464	1.88E-96	Stem_progenitor_1
Atp11b	8.79E-101	0.453973224	2.73E-96	Stem_progenitor_1
Gpbp1	1.70E-100	0.428086158	5.27E-96	Stem_progenitor_1
Vmp1	2.07E-100	0.626414339	6.43E-96	Stem_progenitor_1
Kdm1a	6.07E-100	0.327570666	1.89E-95	Stem_progenitor_1
Vezf1	1.11E-99	0.459508281	3.46E-95	Stem_progenitor_1
Rab5a	1.16E-99	0.366053807	3.60E-95	Stem_progenitor_1
Cdc42se1	1.34E-99	0.590008881	4.16E-95	Stem_progenitor_1
Ube3a	1.76E-99	0.250561076	5.46E-95	Stem_progenitor_1
Phf20l1	5.15E-99	0.265249291	1.60E-94	Stem_progenitor_1
Smndc1	7.10E-99	0.455933599	2.21E-94	Stem_progenitor_1
Slk	9.55E-99	0.539473681	2.97E-94	Stem_progenitor_1
Rsrc2	1.72E-98	0.279184103	5.33E-94	Stem_progenitor_1
Srebf2	1.80E-98	0.269363128	5.60E-94	Stem_progenitor_1
Rb1cc1	2.66E-98	0.361110649	8.27E-94	Stem_progenitor_1
Cd164	4.22E-98	0.336191076	1.31E-93	Stem_progenitor_1
Gsk3b	5.37E-98	0.439676405	1.67E-93	Stem_progenitor_1
Smg1	5.46E-98	0.323983096	1.70E-93	Stem_progenitor_1
Slc44a1	7.32E-98	0.322932635	2.27E-93	Stem_progenitor_1
Ankrd17	1.11E-97	0.420132665	3.46E-93	Stem_progenitor_1
Setd5	2.13E-97	0.433397116	6.60E-93	Stem_progenitor_1
Sh3d19	3.63E-97	0.271565438	1.13E-92	Stem_progenitor_1
Rictor	9.20E-97	0.47266291	2.86E-92	Stem_progenitor_1
Gatad2b	1.85E-96	0.330058376	5.73E-92	Stem_progenitor_1
Nectin4	1.94E-96	0.501183642	6.01E-92	Stem_progenitor_1
Myo10	2.12E-96	0.326822369	6.58E-92	Stem_progenitor_1
Bnip3	2.37E-96	0.652319077	7.36E-92	Stem_progenitor_1
Psmd11	3.92E-96	0.282343057	1.22E-91	Stem_progenitor_1
Foxq1	4.75E-96	0.495675477	1.47E-91	Stem_progenitor_1
Egln3	8.56E-96	0.468951185	2.66E-91	Stem_progenitor_1
F11r	3.46E-95	0.575586126	1.07E-90	Stem_progenitor_1
Morf4l1	3.64E-95	0.261785384	1.13E-90	Stem_progenitor_1
Kdm2a	3.68E-95	0.377072669	1.14E-90	Stem_progenitor_1
Ctsc	3.85E-95	0.357452088	1.20E-90	Stem_progenitor_1
Stx7	5.00E-95	0.308746089	1.55E-90	Stem_progenitor_1
Irf6	6.31E-95	0.545226511	1.96E-90	Stem_progenitor_1
Nck1	9.31E-95	0.285767404	2.89E-90	Stem_progenitor_1
C77080	2.01E-94	0.275529862	6.24E-90	Stem_progenitor_1
Arl8b	3.30E-94	0.479556921	1.02E-89	Stem_progenitor_1
Larp4b	4.30E-94	0.290149901	1.34E-89	Stem_progenitor_1
Ldha	4.51E-94	0.286674601	1.40E-89	Stem_progenitor_1
Actr2	8.97E-94	0.375916031	2.78E-89	Stem_progenitor_1
Jup	2.52E-93	0.470369376	7.83E-89	Stem_progenitor_1
Rbbp6	2.67E-93	0.311443785	8.29E-89	Stem_progenitor_1
Ets2	3.65E-93	0.379761276	1.13E-88	Stem_progenitor_1
Brd4	1.07E-92	0.562125929	3.31E-88	Stem_progenitor_1
Maff	1.39E-92	0.321278996	4.30E-88	Stem_progenitor_1
Nfe2l1	1.65E-92	0.340852719	5.11E-88	Stem_progenitor_1
Ralb	1.82E-92	0.340751183	5.66E-88	Stem_progenitor_1
Zrsr2	5.36E-92	0.264460814	1.67E-87	Stem_progenitor_1
Mycbp2	6.09E-92	0.270305018	1.89E-87	Stem_progenitor_1
Fkbp5	7.98E-92	0.278318729	2.48E-87	Stem_progenitor_1
Clip4	9.81E-92	0.252666172	3.05E-87	Stem_progenitor_1
Clock	2.41E-91	0.32920754	7.48E-87	Stem_progenitor_1
Taf15	4.53E-91	0.357610173	1.41E-86	Stem_progenitor_1
Rap2b	9.03E-91	0.727965371	2.80E-86	Stem_progenitor_1
Kpna4	1.67E-90	0.348706796	5.18E-86	Stem_progenitor_1
Sde2	1.85E-90	0.260277814	5.76E-86	Stem_progenitor_1
Usp47	2.29E-90	0.401264755	7.10E-86	Stem_progenitor_1
Prnp	3.40E-90	0.269206199	1.05E-85	Stem_progenitor_1
Zbtb7a	3.61E-90	0.409601623	1.12E-85	Stem_progenitor_1
Pnisr	5.69E-90	0.40679413	1.77E-85	Stem_progenitor_1
Lsm14a	7.43E-90	0.328167251	2.31E-85	Stem_progenitor_1
Cltc	1.17E-89	0.295015152	3.63E-85	Stem_progenitor_1
Junb	1.25E-89	0.516337082	3.89E-85	Stem_progenitor_1
Stk24	1.61E-89	0.287478064	5.00E-85	Stem_progenitor_1
Dsp	1.63E-89	0.788944044	5.06E-85	Stem_progenitor_1
Grsf1	4.54E-89	0.386068191	1.41E-84	Stem_progenitor_1
Ccni	7.79E-89	0.320655233	2.42E-84	Stem_progenitor_1
Tmem30a	9.31E-89	0.437786043	2.89E-84	Stem_progenitor_1
Brd1	1.35E-88	0.368647242	4.21E-84	Stem_progenitor_1
Pnpla8	1.37E-88	0.268949506	4.25E-84	Stem_progenitor_1
P4ha2	2.08E-88	0.291920278	6.44E-84	Stem_progenitor_1
Rtn3	5.20E-88	0.274459912	1.61E-83	Stem_progenitor_1
Celf1	9.12E-88	0.465678538	2.83E-83	Stem_progenitor_1
Sprr2f	2.74E-87	0.943368268	8.52E-83	Stem_progenitor_1
N4bp2l2	9.50E-87	0.458729917	2.95E-82	Stem_progenitor_1
Ascc3	2.03E-86	0.350452846	6.30E-82	Stem_progenitor_1
Atxn2	2.67E-86	0.28142812	8.31E-82	Stem_progenitor_1
Cyp51	3.28E-86	0.328594297	1.02E-81	Stem_progenitor_1
Plekha1	9.30E-86	0.398653182	2.89E-81	Stem_progenitor_1
Tiparp	1.33E-85	0.366261279	4.13E-81	Stem_progenitor_1
Irx2	2.45E-85	0.44963734	7.60E-81	Stem_progenitor_1
Dnajb1	2.84E-85	0.404894389	8.83E-81	Stem_progenitor_1
Tra2b	6.90E-85	0.355813895	2.14E-80	Stem_progenitor_1
Rlim	8.19E-85	0.255062655	2.54E-80	Stem_progenitor_1
Rap1b	9.70E-85	0.29924198	3.01E-80	Stem_progenitor_1
Zranb1	2.86E-84	0.345543679	8.88E-80	Stem_progenitor_1
C1galt1	3.00E-84	0.392772799	9.32E-80	Stem_progenitor_1
Prrg4	3.22E-84	0.447865494	1.00E-79	Stem_progenitor_1
Pip5k1a	7.36E-84	0.278180697	2.29E-79	Stem_progenitor_1
U2surp	2.14E-83	0.307062922	6.65E-79	Stem_progenitor_1
Gpbp1l1	3.45E-83	0.302880263	1.07E-78	Stem_progenitor_1
Morc3	7.90E-83	0.305910198	2.45E-78	Stem_progenitor_1
Dusp1	1.62E-82	0.584768249	5.04E-78	Stem_progenitor_1
Rnps1	3.84E-82	0.423399721	1.19E-77	Stem_progenitor_1
Rsf1	4.13E-82	0.256736469	1.28E-77	Stem_progenitor_1
Rp9	5.66E-82	0.295341642	1.76E-77	Stem_progenitor_1
Srsf2	6.60E-82	0.455368095	2.05E-77	Stem_progenitor_1
Pde7a	1.37E-81	0.38684493	4.27E-77	Stem_progenitor_1
Clcn3	3.20E-81	0.353122962	9.93E-77	Stem_progenitor_1
Tsc22d3	5.12E-81	0.857899992	1.59E-76	Stem_progenitor_1
Pim3	5.64E-81	0.786420895	1.75E-76	Stem_progenitor_1
Sox4	5.94E-81	0.432153918	1.84E-76	Stem_progenitor_1
Ralgps2	1.05E-80	0.299487308	3.25E-76	Stem_progenitor_1
Rsbn1l	1.85E-80	0.379322227	5.73E-76	Stem_progenitor_1
Ormdl3	2.35E-80	0.30874023	7.30E-76	Stem_progenitor_1
Pim1	2.80E-80	0.605421643	8.69E-76	Stem_progenitor_1
Isg20	3.90E-80	0.44948637	1.21E-75	Stem_progenitor_1
Plekhf2	5.93E-80	0.361125306	1.84E-75	Stem_progenitor_1
Oser1	1.00E-79	0.287645793	3.11E-75	Stem_progenitor_1
Tgoln1	1.06E-79	0.307054093	3.28E-75	Stem_progenitor_1
Ing2	1.34E-79	0.259284434	4.15E-75	Stem_progenitor_1
Car13	1.93E-79	0.413190747	6.00E-75	Stem_progenitor_1
Cnot6l	2.22E-79	0.336763915	6.90E-75	Stem_progenitor_1
Klf3	2.30E-79	0.90770682	7.15E-75	Stem_progenitor_1
Atxn7l3b	6.62E-79	0.26926113	2.06E-74	Stem_progenitor_1
Esrp1	6.75E-79	0.303284604	2.10E-74	Stem_progenitor_1
Nt5e	1.23E-78	0.301230563	3.81E-74	Stem_progenitor_1
Fosl2	1.37E-78	0.316681077	4.26E-74	Stem_progenitor_1
Mpzl2	1.40E-78	0.30798199	4.35E-74	Stem_progenitor_1
Zfp750	2.38E-78	0.289833893	7.39E-74	Stem_progenitor_1
Zdhhc5	3.61E-78	0.460946653	1.12E-73	Stem_progenitor_1
Ckap4	3.74E-78	0.359241999	1.16E-73	Stem_progenitor_1
Gnl3	4.83E-78	0.31527646	1.50E-73	Stem_progenitor_1
Fndc3a	8.83E-78	0.275473232	2.74E-73	Stem_progenitor_1
Phip	1.35E-77	0.307655779	4.18E-73	Stem_progenitor_1
Ago2	1.76E-77	0.31161964	5.46E-73	Stem_progenitor_1
Atl2	2.68E-77	0.349696596	8.32E-73	Stem_progenitor_1
Tmem183a	4.70E-77	0.263548449	1.46E-72	Stem_progenitor_1
Bmp2k	5.58E-77	0.392828749	1.73E-72	Stem_progenitor_1
Mat2a	1.01E-76	0.267053908	3.13E-72	Stem_progenitor_1
Huwe1	2.21E-76	0.268071811	6.86E-72	Stem_progenitor_1
Kdm7a	3.45E-76	0.280990355	1.07E-71	Stem_progenitor_1
Rin2	4.88E-76	0.290705596	1.52E-71	Stem_progenitor_1
Gltp	1.39E-75	0.567833587	4.31E-71	Stem_progenitor_1
Ubn2	1.83E-75	0.261209315	5.68E-71	Stem_progenitor_1
Ddit4	3.07E-75	0.51892461	9.53E-71	Stem_progenitor_1
Sox9	3.32E-75	0.425493976	1.03E-70	Stem_progenitor_1
Jun	4.21E-75	0.490650107	1.31E-70	Stem_progenitor_1
Epn2	7.30E-75	0.269202366	2.27E-70	Stem_progenitor_1
Ahr	9.35E-75	0.465406098	2.90E-70	Stem_progenitor_1
Idh3b	9.96E-75	0.358316953	3.09E-70	Stem_progenitor_1
M6pr	1.59E-74	0.355841392	4.92E-70	Stem_progenitor_1
Cldn4	2.53E-74	0.562322356	7.87E-70	Stem_progenitor_1
Tor1aip2	5.65E-74	0.352941475	1.76E-69	Stem_progenitor_1
R3hdm1	7.66E-74	0.356522469	2.38E-69	Stem_progenitor_1
Baiap2l1	2.03E-73	0.269652009	6.31E-69	Stem_progenitor_1
N4bp1	2.18E-73	0.329560258	6.77E-69	Stem_progenitor_1
Cdk12	3.94E-73	0.291802745	1.22E-68	Stem_progenitor_1
Vgll4	1.26E-72	0.347034228	3.90E-68	Stem_progenitor_1
Metrnl	1.76E-72	0.394063018	5.46E-68	Stem_progenitor_1
Per1	2.31E-72	0.270457029	7.16E-68	Stem_progenitor_1
Clk1	3.60E-72	0.376773821	1.12E-67	Stem_progenitor_1
Txnip	8.55E-72	1.056219119	2.65E-67	Stem_progenitor_1
Nfkbia	1.08E-71	0.371578188	3.35E-67	Stem_progenitor_1
Avl9	1.46E-71	0.442992867	4.54E-67	Stem_progenitor_1
Map7d1	1.70E-71	0.263356661	5.26E-67	Stem_progenitor_1
Foxc1	1.75E-71	0.275519586	5.43E-67	Stem_progenitor_1
Nfil3	2.02E-71	0.353746118	6.28E-67	Stem_progenitor_1
Reep4	2.19E-71	0.360645349	6.81E-67	Stem_progenitor_1
Myc	3.26E-71	0.417432595	1.01E-66	Stem_progenitor_1
Arid5b	3.50E-71	0.256066066	1.09E-66	Stem_progenitor_1
Lmo7	4.00E-71	0.676334639	1.24E-66	Stem_progenitor_1
Alkbh1	4.73E-71	0.555440496	1.47E-66	Stem_progenitor_1
Pabpc1	4.93E-71	0.285818802	1.53E-66	Stem_progenitor_1
Ppp1r13l	6.02E-71	0.316706256	1.87E-66	Stem_progenitor_1
Hspb8	6.59E-71	0.389798604	2.05E-66	Stem_progenitor_1
Irx5	1.15E-70	0.276994577	3.57E-66	Stem_progenitor_1
Tlk2	1.94E-70	0.272234406	6.02E-66	Stem_progenitor_1
Uaca	1.75E-69	0.256714745	5.42E-65	Stem_progenitor_1
Mafg	6.52E-69	0.359566867	2.02E-64	Stem_progenitor_1
Wee1	1.53E-68	0.265482467	4.77E-64	Stem_progenitor_1
Tnfrsf23	1.66E-68	0.520225578	5.14E-64	Stem_progenitor_1
Sppl3	1.68E-68	0.293652733	5.22E-64	Stem_progenitor_1
Prkx	3.05E-68	0.291025044	9.48E-64	Stem_progenitor_1
Insig2	4.04E-68	0.368914591	1.25E-63	Stem_progenitor_1
Usp25	6.89E-68	0.256541467	2.14E-63	Stem_progenitor_1
Utrn	1.69E-67	0.255361261	5.23E-63	Stem_progenitor_1
Dsc2	2.30E-67	0.497652118	7.13E-63	Stem_progenitor_1
Zcchc7	2.42E-67	0.308257591	7.52E-63	Stem_progenitor_1
Trib1	2.63E-67	0.383671457	8.18E-63	Stem_progenitor_1
Ipmk	4.48E-67	0.34150263	1.39E-62	Stem_progenitor_1
Nfat5	4.70E-67	0.251709473	1.46E-62	Stem_progenitor_1
Rbm33	5.57E-67	0.277967269	1.73E-62	Stem_progenitor_1
Ero1l	7.89E-67	0.603743106	2.45E-62	Stem_progenitor_1
Uhrf2	1.01E-66	0.404350126	3.13E-62	Stem_progenitor_1
Gm20186	3.36E-66	0.403332314	1.04E-61	Stem_progenitor_1
Rlf	1.46E-65	0.311917608	4.55E-61	Stem_progenitor_1
Luc7l3	3.37E-65	0.316887232	1.05E-60	Stem_progenitor_1
Sprr1b	5.56E-65	0.41100758	1.73E-60	Stem_progenitor_1
Max	1.29E-64	0.307321434	4.02E-60	Stem_progenitor_1
Pgrmc2	2.18E-64	0.279881358	6.77E-60	Stem_progenitor_1
Ino80d	2.44E-64	0.251416351	7.58E-60	Stem_progenitor_1
Elf3	2.47E-64	0.595740212	7.67E-60	Stem_progenitor_1
Alkbh5	5.56E-64	0.295705836	1.73E-59	Stem_progenitor_1
Hnrnpl	5.80E-64	0.330645684	1.80E-59	Stem_progenitor_1
Sfr1	7.30E-64	0.554644773	2.27E-59	Stem_progenitor_1
Plod2	8.15E-64	0.290719391	2.53E-59	Stem_progenitor_1
Socs4	1.97E-63	0.25875387	6.11E-59	Stem_progenitor_1
Tgif1	4.49E-63	0.313306025	1.39E-58	Stem_progenitor_1
Fbxo11	6.88E-63	0.315455003	2.14E-58	Stem_progenitor_1
Tfap2a	6.99E-63	0.350552958	2.17E-58	Stem_progenitor_1
Nr1d1	8.60E-63	0.398359695	2.67E-58	Stem_progenitor_1
Atf3	1.35E-62	0.291695338	4.21E-58	Stem_progenitor_1
Errfi1	2.67E-62	0.47821716	8.29E-58	Stem_progenitor_1
Luc7l	8.16E-62	0.264988337	2.53E-57	Stem_progenitor_1
Sfn	8.74E-62	0.680652972	2.71E-57	Stem_progenitor_1
Rnf111	1.83E-61	0.37238187	5.67E-57	Stem_progenitor_1
Chp1	1.83E-61	0.274581214	5.68E-57	Stem_progenitor_1
Shoc2	2.20E-61	0.26492074	6.83E-57	Stem_progenitor_1
Lpin2	2.25E-60	0.255061881	6.97E-56	Stem_progenitor_1
Idi1	2.75E-60	0.282998894	8.54E-56	Stem_progenitor_1
Mast4	1.36E-59	0.326374539	4.21E-55	Stem_progenitor_1
Pthlh	2.97E-59	0.442102035	9.22E-55	Stem_progenitor_1
Ppm1d	4.45E-59	0.291434266	1.38E-54	Stem_progenitor_1
Mxd1	1.52E-58	0.657348441	4.71E-54	Stem_progenitor_1
Acer3	5.54E-58	0.309233444	1.72E-53	Stem_progenitor_1
Tpp2	8.40E-58	0.274924517	2.61E-53	Stem_progenitor_1
Gsto1	2.81E-56	0.357550504	8.72E-52	Stem_progenitor_1
Adm	3.65E-56	0.987025478	1.13E-51	Stem_progenitor_1
Hnrnph1	7.96E-56	0.288481768	2.47E-51	Stem_progenitor_1
Cebpd	3.64E-55	0.323621258	1.13E-50	Stem_progenitor_1
Ets1	2.26E-53	0.264554239	7.01E-49	Stem_progenitor_1
Tet2	4.14E-53	0.255335143	1.29E-48	Stem_progenitor_1
Grhl1	6.45E-52	0.512993034	2.00E-47	Stem_progenitor_1
Car12	1.22E-51	0.282134839	3.79E-47	Stem_progenitor_1
Hbegf	1.81E-51	0.316502525	5.63E-47	Stem_progenitor_1
Tmprss11b	1.89E-51	0.290206508	5.86E-47	Stem_progenitor_1
H1f0	2.12E-51	0.279443631	6.58E-47	Stem_progenitor_1
F3	4.82E-51	0.327500149	1.50E-46	Stem_progenitor_1
Sap30	8.47E-51	0.304643841	2.63E-46	Stem_progenitor_1
Tacstd2	2.26E-50	0.39448469	7.01E-46	Stem_progenitor_1
Rab11fip1	1.93E-49	0.841286344	6.01E-45	Stem_progenitor_1
B4galt1	1.88E-48	0.375880654	5.83E-44	Stem_progenitor_1
Efna1	8.94E-48	0.31398143	2.77E-43	Stem_progenitor_1
Mall	4.51E-47	0.344034386	1.40E-42	Stem_progenitor_1
Ssbp2	1.20E-43	0.287201029	3.72E-39	Stem_progenitor_1
Crb3	1.67E-43	0.258959551	5.18E-39	Stem_progenitor_1
Anxa1	2.23E-43	0.358380518	6.93E-39	Stem_progenitor_1
Tnfsf9	9.27E-42	0.348524755	2.88E-37	Stem_progenitor_1
Sat1	1.74E-41	0.47345898	5.41E-37	Stem_progenitor_1
Selenbp1	4.74E-40	0.265183281	1.47E-35	Stem_progenitor_1
Mal2	1.27E-38	0.451202512	3.95E-34	Stem_progenitor_1
Lgalsl	7.93E-37	0.434523627	2.46E-32	Stem_progenitor_1
Rps26	2.36E-36	0.420715687	7.32E-32	Stem_progenitor_1
Phlda1	2.89E-36	0.769358514	8.97E-32	Stem_progenitor_1
Rps4x	3.03E-34	0.381829718	9.42E-30	Stem_progenitor_1
Hsp90ab1	6.13E-34	0.398623121	1.90E-29	Stem_progenitor_1
Nectin2	4.69E-31	0.309870875	1.46E-26	Stem_progenitor_1
Hes1	3.25E-30	0.262792879	1.01E-25	Stem_progenitor_1
Aldoa	4.77E-30	0.265675877	1.48E-25	Stem_progenitor_1
Ccdc71l	8.51E-29	0.531704696	2.64E-24	Stem_progenitor_1
Lypd3	8.68E-29	0.697308303	2.69E-24	Stem_progenitor_1
Aqp3	1.04E-27	0.515335444	3.22E-23	Stem_progenitor_1
Dmkn	7.09E-27	0.51779481	2.20E-22	Stem_progenitor_1
Sbsn	1.35E-22	0.293427913	4.19E-18	Stem_progenitor_1
2610528A11Rik	6.88E-22	0.794406951	2.14E-17	Stem_progenitor_1
Rps8	6.73E-21	0.286984067	2.09E-16	Stem_progenitor_1
Krt10	4.42E-14	0.575363011	1.37E-09	Stem_progenitor_1
Krt13	5.03E-13	1.005482358	1.56E-08	Stem_progenitor_1
Krt6a	3.71E-12	0.687313053	1.15E-07	Stem_progenitor_1
Sprr1a	6.67E-09	1.684761131	0.000207165	Stem_progenitor_1
Sprr2h	1.52E-07	0.451204391	0.004715445	Stem_progenitor_1
Ly6d	2.44E-07	0.335871875	0.007589965	Stem_progenitor_1
Neat1	9.69E-134	2.086145184	3.01E-129	Progenitor_Basal
Malat1	1.06E-108	1.652491417	3.30E-104	Progenitor_Basal
Glud1	9.57E-104	1.005146474	2.97E-99	Progenitor_Basal
Ncor1	5.40E-91	0.716496583	1.68E-86	Progenitor_Basal
Tpr	1.61E-90	0.60991185	5.01E-86	Progenitor_Basal
Luzp1	4.37E-90	0.696593705	1.36E-85	Progenitor_Basal
mt-Nd4l	6.24E-90	0.839382414	1.94E-85	Progenitor_Basal
Srrm1	6.44E-90	0.87040043	2.00E-85	Progenitor_Basal
Son	4.32E-89	0.910841613	1.34E-84	Progenitor_Basal
Smarca5	5.12E-89	0.515259986	1.59E-84	Progenitor_Basal
mt-Nd5	7.64E-89	0.858559619	2.37E-84	Progenitor_Basal
Hp1bp3	6.85E-88	0.659076865	2.13E-83	Progenitor_Basal
Xist	1.40E-87	0.648184315	4.35E-83	Progenitor_Basal
Cast	6.43E-87	0.669097913	2.00E-82	Progenitor_Basal
Hspa4	1.61E-85	0.594643458	4.99E-81	Progenitor_Basal
Itga6	2.93E-85	1.007490854	9.10E-81	Progenitor_Basal
Prrc2c	3.87E-85	0.773613052	1.20E-80	Progenitor_Basal
mt-Nd1	5.73E-85	1.185274454	1.78E-80	Progenitor_Basal
Tax1bp1	6.12E-85	0.582302636	1.90E-80	Progenitor_Basal
Hmga2	1.23E-84	1.446189927	3.81E-80	Progenitor_Basal
Kitl	1.41E-84	0.902381993	4.37E-80	Progenitor_Basal
Cald1	1.06E-82	0.651778351	3.28E-78	Progenitor_Basal
Atp2b1	1.52E-82	0.639733047	4.74E-78	Progenitor_Basal
Eif3a	7.73E-82	0.534027918	2.40E-77	Progenitor_Basal
Zfp91	1.29E-81	0.48009922	4.01E-77	Progenitor_Basal
Scaf11	3.22E-81	0.590044552	9.99E-77	Progenitor_Basal
Purb	7.16E-81	0.585997501	2.22E-76	Progenitor_Basal
Ptges3	9.00E-81	1.028534943	2.79E-76	Progenitor_Basal
Gspt1	2.84E-80	0.719833357	8.82E-76	Progenitor_Basal
Hnrnpu	3.63E-80	0.425261306	1.13E-75	Progenitor_Basal
Ryk	2.00E-79	0.712657698	6.21E-75	Progenitor_Basal
Atrx	2.43E-79	0.696662768	7.55E-75	Progenitor_Basal
mt-Nd4	3.90E-79	0.981611477	1.21E-74	Progenitor_Basal
Eif5	5.14E-79	0.397298357	1.60E-74	Progenitor_Basal
Atxn7l3b	3.17E-78	0.926551725	9.84E-74	Progenitor_Basal
Mtdh	4.01E-78	0.687891851	1.25E-73	Progenitor_Basal
Srrm2	5.48E-78	0.925689607	1.70E-73	Progenitor_Basal
Smc1a	7.31E-78	0.561524995	2.27E-73	Progenitor_Basal
Kif5b	1.23E-77	0.396800888	3.81E-73	Progenitor_Basal
Pak2	2.38E-77	0.542608703	7.40E-73	Progenitor_Basal
Rock1	4.16E-77	0.668476483	1.29E-72	Progenitor_Basal
Eif3c	4.88E-77	0.522604945	1.51E-72	Progenitor_Basal
Srsf11	6.90E-77	0.714888207	2.14E-72	Progenitor_Basal
Tnks2	1.34E-76	0.530345268	4.15E-72	Progenitor_Basal
Ktn1	1.54E-76	0.55176991	4.77E-72	Progenitor_Basal
Cpox	1.55E-76	0.429234523	4.82E-72	Progenitor_Basal
Lsm12	2.88E-76	0.530937273	8.94E-72	Progenitor_Basal
Mak16	5.05E-76	0.770747812	1.57E-71	Progenitor_Basal
Itgb1	8.24E-76	0.879402154	2.56E-71	Progenitor_Basal
Eif4g2	1.03E-75	0.421979676	3.20E-71	Progenitor_Basal
Dst	1.12E-75	0.694192971	3.49E-71	Progenitor_Basal
Eif5b	2.36E-75	0.641148541	7.32E-71	Progenitor_Basal
Rbm39	6.47E-75	0.596004828	2.01E-70	Progenitor_Basal
Hsp90b1	1.11E-74	0.732252584	3.44E-70	Progenitor_Basal
mt-Nd2	1.76E-74	0.860469014	5.46E-70	Progenitor_Basal
Hdgf	3.45E-74	0.497087424	1.07E-69	Progenitor_Basal
Top1	8.33E-74	0.405609234	2.59E-69	Progenitor_Basal
Dnaja2	1.60E-73	0.300149799	4.98E-69	Progenitor_Basal
Ssb	1.90E-73	0.446683596	5.89E-69	Progenitor_Basal
Lima1	2.03E-73	0.780187862	6.31E-69	Progenitor_Basal
Ube2d3	5.54E-73	0.271871463	1.72E-68	Progenitor_Basal
Nsa2	6.35E-73	0.758303057	1.97E-68	Progenitor_Basal
Ccnd2	7.96E-73	0.829889372	2.47E-68	Progenitor_Basal
Csde1	8.11E-73	0.264395116	2.52E-68	Progenitor_Basal
Emp2	9.17E-73	0.693851907	2.85E-68	Progenitor_Basal
Set	4.22E-72	0.691496112	1.31E-67	Progenitor_Basal
Macf1	4.34E-72	0.528483431	1.35E-67	Progenitor_Basal
Tcea1	6.62E-72	0.480846397	2.06E-67	Progenitor_Basal
Tm9sf3	7.51E-72	0.599259625	2.33E-67	Progenitor_Basal
Nedd4	2.79E-71	0.505932842	8.66E-67	Progenitor_Basal
Ppig	3.07E-71	0.590482001	9.52E-67	Progenitor_Basal
Srp72	5.03E-71	0.57318587	1.56E-66	Progenitor_Basal
Sep-07	5.94E-71	0.406693551	1.84E-66	Progenitor_Basal
Ptbp3	7.22E-71	0.36872679	2.24E-66	Progenitor_Basal
Cdv3	9.85E-71	0.422116344	3.06E-66	Progenitor_Basal
Xrn2	1.06E-70	0.35065251	3.30E-66	Progenitor_Basal
Ankrd11	1.35E-70	0.396900679	4.18E-66	Progenitor_Basal
mt-Co2	1.39E-70	1.055726675	4.31E-66	Progenitor_Basal
Pdap1	2.20E-70	0.425848311	6.84E-66	Progenitor_Basal
Sfpq	3.42E-70	0.559713829	1.06E-65	Progenitor_Basal
Nrip1	3.55E-70	0.635834829	1.10E-65	Progenitor_Basal
Pkn2	3.73E-70	0.417307367	1.16E-65	Progenitor_Basal
Sh3d19	4.35E-70	0.679714573	1.35E-65	Progenitor_Basal
Runx1	9.96E-70	0.616239852	3.09E-65	Progenitor_Basal
Arl4c	1.26E-69	1.041441856	3.90E-65	Progenitor_Basal
Pdia3	1.30E-69	0.502355957	4.02E-65	Progenitor_Basal
Wasf2	1.51E-69	0.759543732	4.69E-65	Progenitor_Basal
Atp5a1	1.59E-69	0.268415212	4.94E-65	Progenitor_Basal
Pnrc1	3.11E-69	0.2785849	9.67E-65	Progenitor_Basal
Zc3h15	3.96E-69	0.552881276	1.23E-64	Progenitor_Basal
Gclm	4.31E-69	0.94900266	1.34E-64	Progenitor_Basal
Esf1	4.95E-69	0.521462564	1.54E-64	Progenitor_Basal
Cd2ap	1.01E-68	0.427681914	3.13E-64	Progenitor_Basal
Klf13	1.49E-68	0.77374098	4.64E-64	Progenitor_Basal
Twistnb	1.51E-68	0.617075855	4.69E-64	Progenitor_Basal
Strn3	1.83E-68	0.572016953	5.69E-64	Progenitor_Basal
Pa2g4	2.18E-68	0.523581311	6.77E-64	Progenitor_Basal
Atp1a1	3.26E-68	0.45093133	1.01E-63	Progenitor_Basal
Cav1	4.33E-68	0.730262373	1.34E-63	Progenitor_Basal
Myo1b	8.09E-68	0.600814074	2.51E-63	Progenitor_Basal
Rrbp1	1.16E-67	0.345716253	3.60E-63	Progenitor_Basal
Bzw1	1.57E-67	0.297215254	4.87E-63	Progenitor_Basal
mt-Atp6	1.57E-67	1.026145638	4.87E-63	Progenitor_Basal
Prpf40a	1.85E-67	0.422503917	5.76E-63	Progenitor_Basal
Tpm1	2.15E-67	1.006070994	6.68E-63	Progenitor_Basal
Sec62	2.36E-67	0.268737664	7.34E-63	Progenitor_Basal
Csnk1a1	2.51E-67	0.566109821	7.80E-63	Progenitor_Basal
Adss	2.97E-67	0.565212775	9.23E-63	Progenitor_Basal
Psmd1	3.68E-67	0.438042634	1.14E-62	Progenitor_Basal
Ubxn4	4.08E-67	0.252611538	1.27E-62	Progenitor_Basal
Gdi2	4.35E-67	0.274715479	1.35E-62	Progenitor_Basal
Wls	4.40E-67	0.618351355	1.37E-62	Progenitor_Basal
Gtpbp4	2.42E-66	0.485327596	7.50E-62	Progenitor_Basal
Pafah1b1	2.75E-66	0.267290993	8.55E-62	Progenitor_Basal
Pak1ip1	2.94E-66	0.370402971	9.12E-62	Progenitor_Basal
Hnrnpa2b1	3.98E-66	0.593435074	1.23E-61	Progenitor_Basal
Ddx24	5.99E-66	0.522666296	1.86E-61	Progenitor_Basal
Rab14	8.20E-66	0.371526007	2.55E-61	Progenitor_Basal
Tns4	8.51E-66	0.548602954	2.64E-61	Progenitor_Basal
Ccnd1	1.02E-65	1.106296964	3.16E-61	Progenitor_Basal
Slc38a2	1.24E-65	0.606421309	3.84E-61	Progenitor_Basal
Camsap2	1.51E-65	0.606717252	4.69E-61	Progenitor_Basal
Ppp2r2a	2.03E-65	0.394709117	6.29E-61	Progenitor_Basal
Luc7l2	2.56E-65	0.635587144	7.95E-61	Progenitor_Basal
Rbms1	2.61E-65	0.365352152	8.09E-61	Progenitor_Basal
Morf4l1	2.78E-65	0.484991707	8.63E-61	Progenitor_Basal
Arhgap5	3.17E-65	0.381893558	9.84E-61	Progenitor_Basal
Nap1l1	3.95E-65	0.626780014	1.23E-60	Progenitor_Basal
mt-Co3	4.22E-65	1.021730962	1.31E-60	Progenitor_Basal
Naa50	7.17E-65	0.525868781	2.23E-60	Progenitor_Basal
Knop1	8.05E-65	0.573607968	2.50E-60	Progenitor_Basal
Sdc4	9.72E-65	0.685087723	3.02E-60	Progenitor_Basal
Smap1	9.81E-65	0.547102319	3.05E-60	Progenitor_Basal
mt-Cytb	1.19E-64	1.072088916	3.70E-60	Progenitor_Basal
Fscn1	1.77E-64	0.811872703	5.49E-60	Progenitor_Basal
Cebpb	2.62E-64	0.322075741	8.14E-60	Progenitor_Basal
Zfp644	2.91E-64	0.62792412	9.05E-60	Progenitor_Basal
Hnrnpdl	3.18E-64	0.40327893	9.87E-60	Progenitor_Basal
Eprs	3.94E-64	0.405171977	1.22E-59	Progenitor_Basal
Tpm4	5.32E-64	0.464872955	1.65E-59	Progenitor_Basal
Rbbp7	5.41E-64	0.387622175	1.68E-59	Progenitor_Basal
Canx	1.06E-63	0.376370761	3.29E-59	Progenitor_Basal
Dhx36	1.23E-63	0.591821401	3.81E-59	Progenitor_Basal
Ddx21	1.25E-63	0.647146963	3.89E-59	Progenitor_Basal
Trp63	1.37E-63	0.727345771	4.24E-59	Progenitor_Basal
Ptp4a2	1.50E-63	0.256409301	4.66E-59	Progenitor_Basal
Hnrnpk	1.53E-63	0.549461213	4.74E-59	Progenitor_Basal
Klf6	1.82E-63	0.697996126	5.64E-59	Progenitor_Basal
Eif1a	3.43E-63	0.499931524	1.06E-58	Progenitor_Basal
Mark3	4.10E-63	0.574916035	1.27E-58	Progenitor_Basal
Rnd3	6.48E-63	0.363329646	2.01E-58	Progenitor_Basal
Fam60a	1.18E-62	0.552403272	3.67E-58	Progenitor_Basal
Gsr	1.35E-62	0.678622873	4.19E-58	Progenitor_Basal
Gnai2	2.26E-62	0.313920101	7.03E-58	Progenitor_Basal
Sf1	4.00E-62	0.48678954	1.24E-57	Progenitor_Basal
Spag9	4.08E-62	0.508430052	1.27E-57	Progenitor_Basal
Dnajc8	4.21E-62	0.524853987	1.31E-57	Progenitor_Basal
Anp32b	4.61E-62	0.449503789	1.43E-57	Progenitor_Basal
Srpr	4.61E-62	0.366329073	1.43E-57	Progenitor_Basal
Csnk2a2	7.47E-62	0.353189039	2.32E-57	Progenitor_Basal
Cnbp	9.23E-62	0.426355141	2.87E-57	Progenitor_Basal
Mphosph10	1.12E-61	0.497390781	3.49E-57	Progenitor_Basal
Bclaf1	1.46E-61	0.59653573	4.54E-57	Progenitor_Basal
App	1.81E-61	0.330070912	5.62E-57	Progenitor_Basal
Msn	1.96E-61	0.664803072	6.07E-57	Progenitor_Basal
Spint2	2.05E-61	0.265430927	6.36E-57	Progenitor_Basal
Ywhae	2.10E-61	0.377783055	6.54E-57	Progenitor_Basal
Tmbim6	2.37E-61	0.257984208	7.35E-57	Progenitor_Basal
Sf3b2	3.16E-61	0.267381801	9.82E-57	Progenitor_Basal
Kmt5a	4.18E-61	0.253023497	1.30E-56	Progenitor_Basal
Col8a1	1.02E-60	0.711711215	3.18E-56	Progenitor_Basal
Rtf1	1.12E-60	0.385455745	3.48E-56	Progenitor_Basal
Tmod3	1.47E-60	0.277619598	4.55E-56	Progenitor_Basal
Prpf4b	2.03E-60	0.55572207	6.31E-56	Progenitor_Basal
Agfg1	2.57E-60	0.543194397	7.97E-56	Progenitor_Basal
Galnt3	3.79E-60	0.558042056	1.18E-55	Progenitor_Basal
Ptpn1	3.81E-60	0.455231548	1.18E-55	Progenitor_Basal
Smarcc1	4.59E-60	0.620448931	1.42E-55	Progenitor_Basal
Snrnp48	7.47E-60	0.340783208	2.32E-55	Progenitor_Basal
Fus	7.65E-60	0.660860093	2.38E-55	Progenitor_Basal
Tkt	7.92E-60	0.536774335	2.46E-55	Progenitor_Basal
Cct7	1.15E-59	0.356963646	3.57E-55	Progenitor_Basal
Rab18	1.35E-59	0.276375802	4.19E-55	Progenitor_Basal
Pmepa1	1.41E-59	0.578742113	4.38E-55	Progenitor_Basal
Slc25a4	1.45E-59	0.399056824	4.50E-55	Progenitor_Basal
Nfe2l2	1.71E-59	0.442604598	5.31E-55	Progenitor_Basal
Pfn1	2.15E-59	0.415329906	6.67E-55	Progenitor_Basal
Eif3e	3.21E-59	0.34868292	9.97E-55	Progenitor_Basal
Tagln2	3.64E-59	0.256287439	1.13E-54	Progenitor_Basal
Ube2q2	4.37E-59	0.544972253	1.36E-54	Progenitor_Basal
Srpk2	4.55E-59	0.452603293	1.41E-54	Progenitor_Basal
Mbnl1	5.09E-59	0.614093385	1.58E-54	Progenitor_Basal
Hspa9	5.60E-59	0.423205675	1.74E-54	Progenitor_Basal
Rp9	6.06E-59	0.474798711	1.88E-54	Progenitor_Basal
Stim1	6.86E-59	0.358830428	2.13E-54	Progenitor_Basal
Usp34	1.33E-58	0.469566201	4.12E-54	Progenitor_Basal
Cyfip1	1.55E-58	0.41292258	4.82E-54	Progenitor_Basal
Lamp1	2.12E-58	0.310047075	6.57E-54	Progenitor_Basal
mt-Co1	2.17E-58	1.055806886	6.75E-54	Progenitor_Basal
Slc25a3	2.39E-58	0.270327546	7.41E-54	Progenitor_Basal
Fgfr1op2	2.54E-58	0.473479841	7.90E-54	Progenitor_Basal
Anxa5	4.24E-58	0.506542374	1.32E-53	Progenitor_Basal
Crlf1	6.58E-58	0.563474123	2.04E-53	Progenitor_Basal
Rhoc	9.58E-58	0.506508532	2.98E-53	Progenitor_Basal
Palld	1.00E-57	0.564842467	3.11E-53	Progenitor_Basal
Vcp	1.01E-57	0.40839947	3.13E-53	Progenitor_Basal
Ctdspl	1.06E-57	0.636844741	3.30E-53	Progenitor_Basal
Golim4	1.28E-57	0.764048311	3.97E-53	Progenitor_Basal
Rbm25	1.59E-57	0.656787273	4.94E-53	Progenitor_Basal
Hspa5	1.77E-57	0.261471734	5.51E-53	Progenitor_Basal
Myl12a	2.18E-57	0.319793992	6.76E-53	Progenitor_Basal
Tcf25	2.30E-57	0.278931064	7.13E-53	Progenitor_Basal
Cct2	2.63E-57	0.313254131	8.18E-53	Progenitor_Basal
Eif3d	4.09E-57	0.366117149	1.27E-52	Progenitor_Basal
Wnk1	4.11E-57	0.441398583	1.27E-52	Progenitor_Basal
Hnrnpab	4.44E-57	0.40688075	1.38E-52	Progenitor_Basal
Ctnna1	6.93E-57	0.375017971	2.15E-52	Progenitor_Basal
Capzb	7.46E-57	0.335239026	2.32E-52	Progenitor_Basal
Abcf1	7.92E-57	0.393127748	2.46E-52	Progenitor_Basal
Ncl	8.41E-57	0.581007259	2.61E-52	Progenitor_Basal
Amotl1	8.70E-57	0.524128095	2.70E-52	Progenitor_Basal
Aggf1	8.83E-57	0.416236555	2.74E-52	Progenitor_Basal
Nktr	1.23E-56	0.725857974	3.83E-52	Progenitor_Basal
Sumo2	1.50E-56	0.251614609	4.65E-52	Progenitor_Basal
Sltm	1.52E-56	0.321706633	4.72E-52	Progenitor_Basal
Ppp4r2	1.63E-56	0.347128024	5.06E-52	Progenitor_Basal
Ubap2l	1.95E-56	0.257731611	6.05E-52	Progenitor_Basal
Lims1	2.09E-56	0.483261578	6.51E-52	Progenitor_Basal
Tecr	2.41E-56	0.523212076	7.48E-52	Progenitor_Basal
Srsf5	3.31E-56	0.401031215	1.03E-51	Progenitor_Basal
Rock2	5.18E-56	0.701910718	1.61E-51	Progenitor_Basal
Vps4b	6.33E-56	0.487174427	1.97E-51	Progenitor_Basal
Mycbp2	7.91E-56	0.630562734	2.46E-51	Progenitor_Basal
Nars	1.16E-55	0.489568863	3.61E-51	Progenitor_Basal
Clint1	1.21E-55	0.254839235	3.75E-51	Progenitor_Basal
Zfp106	1.38E-55	0.484812732	4.29E-51	Progenitor_Basal
Slc4a7	1.48E-55	0.677045297	4.60E-51	Progenitor_Basal
Fam49b	1.59E-55	0.626442347	4.93E-51	Progenitor_Basal
Col17a1	2.03E-55	0.468516469	6.31E-51	Progenitor_Basal
Rdx	2.47E-55	0.386450866	7.69E-51	Progenitor_Basal
Pdgfa	2.82E-55	0.462055898	8.76E-51	Progenitor_Basal
Serpinb5	2.89E-55	0.281033092	8.97E-51	Progenitor_Basal
Senp6	3.51E-55	0.478864895	1.09E-50	Progenitor_Basal
Slc3a2	3.52E-55	0.483353962	1.09E-50	Progenitor_Basal
B230219D22Rik	4.36E-55	0.411704313	1.35E-50	Progenitor_Basal
Dnajc2	4.40E-55	0.406376254	1.37E-50	Progenitor_Basal
Pum1	6.30E-55	0.438613725	1.96E-50	Progenitor_Basal
Utp3	8.80E-55	0.457058253	2.73E-50	Progenitor_Basal
Nufip2	9.48E-55	0.262694606	2.94E-50	Progenitor_Basal
Tomm70a	9.76E-55	0.408091816	3.03E-50	Progenitor_Basal
Hspd1	9.97E-55	0.642497018	3.10E-50	Progenitor_Basal
Psmd11	1.12E-54	0.392952904	3.47E-50	Progenitor_Basal
Snw1	1.46E-54	0.364036675	4.54E-50	Progenitor_Basal
Rras	1.82E-54	0.521889539	5.67E-50	Progenitor_Basal
Gnl3	2.32E-54	0.42260478	7.21E-50	Progenitor_Basal
Bax	2.51E-54	0.346866097	7.79E-50	Progenitor_Basal
4930523C07Rik	2.71E-54	0.680281077	8.42E-50	Progenitor_Basal
Dap	2.97E-54	0.318519893	9.21E-50	Progenitor_Basal
Hmgn1	2.98E-54	0.324030028	9.26E-50	Progenitor_Basal
Arpc1b	4.89E-54	0.481200093	1.52E-49	Progenitor_Basal
Kdelr1	5.08E-54	0.271570893	1.58E-49	Progenitor_Basal
Lamb3	5.62E-54	0.759121886	1.75E-49	Progenitor_Basal
Notch1	7.48E-54	0.622979347	2.32E-49	Progenitor_Basal
Smchd1	8.61E-54	0.42944787	2.67E-49	Progenitor_Basal
Dusp11	9.61E-54	0.37882558	2.98E-49	Progenitor_Basal
Acin1	1.00E-53	0.489568667	3.11E-49	Progenitor_Basal
Kdm1a	1.07E-53	0.543410041	3.31E-49	Progenitor_Basal
Atp1b3	1.08E-53	0.478080048	3.35E-49	Progenitor_Basal
R3hdm1	1.36E-53	0.567152015	4.23E-49	Progenitor_Basal
Suz12	1.45E-53	0.363972055	4.52E-49	Progenitor_Basal
Arf4	1.90E-53	0.323972532	5.92E-49	Progenitor_Basal
U2surp	2.26E-53	0.560394393	7.02E-49	Progenitor_Basal
Rsl1d1	2.34E-53	0.317870592	7.28E-49	Progenitor_Basal
Pitpnb	3.06E-53	0.49351298	9.51E-49	Progenitor_Basal
Tmem176a	4.13E-53	0.340595503	1.28E-48	Progenitor_Basal
Golgb1	4.29E-53	0.373407365	1.33E-48	Progenitor_Basal
Pdlim1	6.09E-53	0.442907886	1.89E-48	Progenitor_Basal
Psmd7	6.44E-53	0.256273226	2.00E-48	Progenitor_Basal
Smc6	9.79E-53	0.383811025	3.04E-48	Progenitor_Basal
Snu13	1.01E-52	0.393284682	3.15E-48	Progenitor_Basal
Emb	1.06E-52	0.409372198	3.29E-48	Progenitor_Basal
Sypl	1.44E-52	0.398693302	4.47E-48	Progenitor_Basal
Nfib	1.49E-52	0.491098442	4.62E-48	Progenitor_Basal
Ak3	1.74E-52	0.533089609	5.41E-48	Progenitor_Basal
Hspa4l	1.85E-52	0.336879441	5.73E-48	Progenitor_Basal
Col18a1	2.16E-52	0.427231649	6.70E-48	Progenitor_Basal
Tcp1	2.93E-52	0.388481271	9.08E-48	Progenitor_Basal
Clic4	3.07E-52	0.317787501	9.54E-48	Progenitor_Basal
Rab2a	4.46E-52	0.405274957	1.39E-47	Progenitor_Basal
Itga3	4.70E-52	0.590997054	1.46E-47	Progenitor_Basal
Ythdc1	4.90E-52	0.288169452	1.52E-47	Progenitor_Basal
2810474O19Rik	5.37E-52	0.317973914	1.67E-47	Progenitor_Basal
Pawr	5.44E-52	0.410459209	1.69E-47	Progenitor_Basal
Spcs1	5.65E-52	0.331033235	1.76E-47	Progenitor_Basal
Rhoa	6.25E-52	0.283001418	1.94E-47	Progenitor_Basal
Pdcd6ip	6.63E-52	0.358929959	2.06E-47	Progenitor_Basal
Tmpo	8.08E-52	0.393981827	2.51E-47	Progenitor_Basal
Ly6e	9.12E-52	0.362674956	2.83E-47	Progenitor_Basal
Elf2	1.00E-51	0.359076104	3.10E-47	Progenitor_Basal
Mpp6	1.08E-51	0.370288966	3.35E-47	Progenitor_Basal
Eea1	1.10E-51	0.363929962	3.42E-47	Progenitor_Basal
Metap2	1.56E-51	0.251124744	4.84E-47	Progenitor_Basal
Picalm	1.58E-51	0.352418004	4.90E-47	Progenitor_Basal
Fgfbp1	1.85E-51	0.442520683	5.73E-47	Progenitor_Basal
Larp4	1.87E-51	0.380040314	5.82E-47	Progenitor_Basal
Arid5b	1.89E-51	0.42475466	5.86E-47	Progenitor_Basal
Tiprl	2.02E-51	0.446104004	6.28E-47	Progenitor_Basal
Paics	2.41E-51	0.447927924	7.48E-47	Progenitor_Basal
G3bp2	3.04E-51	0.44926602	9.45E-47	Progenitor_Basal
Klf7	3.53E-51	0.528021305	1.10E-46	Progenitor_Basal
Sbno1	3.56E-51	0.443433996	1.11E-46	Progenitor_Basal
Arhgef5	4.60E-51	0.321811138	1.43E-46	Progenitor_Basal
Tgif1	5.45E-51	0.399567911	1.69E-46	Progenitor_Basal
Calm1	6.24E-51	0.268711908	1.94E-46	Progenitor_Basal
Klf9	6.45E-51	0.296901885	2.00E-46	Progenitor_Basal
Abce1	6.65E-51	0.425419804	2.07E-46	Progenitor_Basal
Wapl	9.07E-51	0.264741291	2.82E-46	Progenitor_Basal
Nipbl	9.97E-51	0.459906444	3.10E-46	Progenitor_Basal
Ank3	1.13E-50	0.546714699	3.51E-46	Progenitor_Basal
P4ha1	1.22E-50	0.712102154	3.80E-46	Progenitor_Basal
Pcbp1	1.50E-50	0.308527007	4.66E-46	Progenitor_Basal
Taf1d	1.54E-50	0.264026586	4.78E-46	Progenitor_Basal
Jak1	2.05E-50	0.342946394	6.37E-46	Progenitor_Basal
Ccdc47	2.89E-50	0.359648149	8.98E-46	Progenitor_Basal
Immt	2.99E-50	0.354191598	9.27E-46	Progenitor_Basal
Dek	3.02E-50	0.285493609	9.38E-46	Progenitor_Basal
Sox4	3.13E-50	0.383998827	9.73E-46	Progenitor_Basal
Iffo2	3.94E-50	0.599286604	1.22E-45	Progenitor_Basal
Tnfaip8	4.16E-50	0.320819344	1.29E-45	Progenitor_Basal
Myof	5.56E-50	0.449297149	1.73E-45	Progenitor_Basal
Rap1b	6.83E-50	0.401476103	2.12E-45	Progenitor_Basal
AU019823	6.98E-50	0.489968914	2.17E-45	Progenitor_Basal
Serpinb2	1.09E-49	0.721055253	3.37E-45	Progenitor_Basal
Plk2	1.18E-49	0.357435895	3.67E-45	Progenitor_Basal
Ybx3	1.59E-49	0.263321039	4.94E-45	Progenitor_Basal
Fam114a2	1.78E-49	0.447673333	5.53E-45	Progenitor_Basal
Mef2a	1.95E-49	0.461703527	6.05E-45	Progenitor_Basal
Phc2	2.06E-49	0.50015428	6.41E-45	Progenitor_Basal
Atp2a2	2.08E-49	0.362006781	6.47E-45	Progenitor_Basal
Nop16	2.39E-49	0.448705368	7.44E-45	Progenitor_Basal
Mier1	2.52E-49	0.425448089	7.82E-45	Progenitor_Basal
Ywhaq	2.94E-49	0.317385498	9.13E-45	Progenitor_Basal
Itgb4	2.98E-49	0.347747158	9.26E-45	Progenitor_Basal
Ppp3ca	3.19E-49	0.334762783	9.91E-45	Progenitor_Basal
Cfl1	4.29E-49	0.578087906	1.33E-44	Progenitor_Basal
Bbx	4.30E-49	0.473131492	1.34E-44	Progenitor_Basal
C1qbp	4.55E-49	0.347430774	1.41E-44	Progenitor_Basal
Zbtb1	4.57E-49	0.474715123	1.42E-44	Progenitor_Basal
Man1a2	4.59E-49	0.387485399	1.42E-44	Progenitor_Basal
Tmem50a	8.05E-49	0.448341926	2.50E-44	Progenitor_Basal
Cct4	8.20E-49	0.271630552	2.55E-44	Progenitor_Basal
Phf3	8.88E-49	0.366599825	2.76E-44	Progenitor_Basal
Kif2a	9.66E-49	0.446712705	3.00E-44	Progenitor_Basal
Zranb2	1.09E-48	0.452145768	3.39E-44	Progenitor_Basal
Nsd3	1.13E-48	0.423453943	3.52E-44	Progenitor_Basal
Gnl2	1.28E-48	0.468669496	3.98E-44	Progenitor_Basal
Vezf1	1.38E-48	0.556768132	4.29E-44	Progenitor_Basal
Copb2	1.90E-48	0.309511331	5.89E-44	Progenitor_Basal
Hnrnpf	2.23E-48	0.355992893	6.93E-44	Progenitor_Basal
Ldlrap1	2.28E-48	0.334990574	7.09E-44	Progenitor_Basal
Nop58	2.40E-48	0.521071919	7.46E-44	Progenitor_Basal
Ube2k	2.47E-48	0.321845597	7.67E-44	Progenitor_Basal
Hectd1	2.52E-48	0.296560996	7.83E-44	Progenitor_Basal
Lpp	5.57E-48	0.262677752	1.73E-43	Progenitor_Basal
Pitpna	6.42E-48	0.408558124	1.99E-43	Progenitor_Basal
Prkg2	8.41E-48	0.609740827	2.61E-43	Progenitor_Basal
Ptprz1	8.65E-48	0.590646748	2.69E-43	Progenitor_Basal
Oxct1	1.11E-47	0.375762279	3.46E-43	Progenitor_Basal
Atxn10	1.17E-47	0.388437511	3.65E-43	Progenitor_Basal
Tfcp2l1	1.21E-47	0.447591077	3.77E-43	Progenitor_Basal
Ccdc50	1.37E-47	0.448200795	4.27E-43	Progenitor_Basal
Dnajc21	1.52E-47	0.442348439	4.71E-43	Progenitor_Basal
Larp4b	1.52E-47	0.277637375	4.73E-43	Progenitor_Basal
Zbtb7a	1.53E-47	0.501293508	4.74E-43	Progenitor_Basal
Hif1a	1.72E-47	0.471404917	5.33E-43	Progenitor_Basal
Agrn	1.73E-47	0.470779127	5.36E-43	Progenitor_Basal
Phf20l1	1.90E-47	0.395009621	5.89E-43	Progenitor_Basal
Gmps	2.15E-47	0.452442836	6.69E-43	Progenitor_Basal
Fbxl5	2.20E-47	0.640317509	6.82E-43	Progenitor_Basal
Tln1	2.92E-47	0.364720347	9.05E-43	Progenitor_Basal
Dnttip2	3.05E-47	0.33113164	9.47E-43	Progenitor_Basal
Jag2	3.78E-47	0.567512557	1.17E-42	Progenitor_Basal
Matr3	4.99E-47	0.293536937	1.55E-42	Progenitor_Basal
Uri1	5.30E-47	0.365717412	1.65E-42	Progenitor_Basal
Kcnq1ot1	6.48E-47	0.676624813	2.01E-42	Progenitor_Basal
Pdha1	6.87E-47	0.289121608	2.13E-42	Progenitor_Basal
Ly6c1	8.34E-47	0.869953347	2.59E-42	Progenitor_Basal
Gpatch8	9.58E-47	0.388683567	2.97E-42	Progenitor_Basal
Myl12b	1.23E-46	0.324084802	3.81E-42	Progenitor_Basal
Myo10	1.31E-46	0.426608033	4.08E-42	Progenitor_Basal
Vmp1	1.33E-46	0.581463093	4.12E-42	Progenitor_Basal
Mmp14	1.38E-46	0.291618099	4.28E-42	Progenitor_Basal
Gclc	1.65E-46	0.424656627	5.13E-42	Progenitor_Basal
Khdrbs1	1.81E-46	0.257633012	5.61E-42	Progenitor_Basal
Itpr2	2.02E-46	0.382159559	6.29E-42	Progenitor_Basal
Mnat1	2.10E-46	0.45890721	6.51E-42	Progenitor_Basal
Pls3	2.55E-46	0.322889545	7.91E-42	Progenitor_Basal
Copb1	3.20E-46	0.276166303	9.94E-42	Progenitor_Basal
Cav2	3.80E-46	0.488394882	1.18E-41	Progenitor_Basal
Mrfap1	3.84E-46	0.470525026	1.19E-41	Progenitor_Basal
Iqgap1	4.34E-46	0.562278758	1.35E-41	Progenitor_Basal
Aplp2	4.76E-46	0.345501124	1.48E-41	Progenitor_Basal
Nudcd2	4.82E-46	0.353975448	1.50E-41	Progenitor_Basal
Slc30a9	5.24E-46	0.468109616	1.63E-41	Progenitor_Basal
Plec	5.42E-46	0.396031377	1.68E-41	Progenitor_Basal
Arid4b	5.58E-46	0.345999923	1.73E-41	Progenitor_Basal
Rrm1	6.52E-46	0.376316893	2.02E-41	Progenitor_Basal
Mast4	6.57E-46	0.613008449	2.04E-41	Progenitor_Basal
Pcdh7	7.27E-46	0.489951672	2.26E-41	Progenitor_Basal
Wnt10a	8.75E-46	0.606854627	2.72E-41	Progenitor_Basal
Pbx1	9.41E-46	0.410360628	2.92E-41	Progenitor_Basal
Pitx1	9.70E-46	0.423430143	3.01E-41	Progenitor_Basal
Zfr	1.26E-45	0.431510148	3.91E-41	Progenitor_Basal
Rb1cc1	1.97E-45	0.346178905	6.12E-41	Progenitor_Basal
Htra1	2.29E-45	0.265840157	7.11E-41	Progenitor_Basal
Fubp1	2.42E-45	0.470951969	7.50E-41	Progenitor_Basal
Rbm17	2.52E-45	0.348962825	7.81E-41	Progenitor_Basal
Ube3a	2.76E-45	0.279804458	8.56E-41	Progenitor_Basal
Srsf2	2.87E-45	0.290456989	8.92E-41	Progenitor_Basal
Cdk4	3.22E-45	0.455327913	9.99E-41	Progenitor_Basal
Atxn2	3.69E-45	0.347286471	1.15E-40	Progenitor_Basal
Tbrg1	4.05E-45	0.264516618	1.26E-40	Progenitor_Basal
Stag2	4.52E-45	0.425449668	1.40E-40	Progenitor_Basal
Rbbp4	5.22E-45	0.534310467	1.62E-40	Progenitor_Basal
Edf1	5.29E-45	0.259593144	1.64E-40	Progenitor_Basal
Zc3h13	5.30E-45	0.401494573	1.65E-40	Progenitor_Basal
Idh3b	5.54E-45	0.490896654	1.72E-40	Progenitor_Basal
Ass1	6.37E-45	0.521698448	1.98E-40	Progenitor_Basal
Sfxn1	6.49E-45	0.502615964	2.02E-40	Progenitor_Basal
Hnrnpa3	6.79E-45	0.326594944	2.11E-40	Progenitor_Basal
Fbl	7.16E-45	0.303905058	2.22E-40	Progenitor_Basal
Lama3	7.53E-45	0.27868552	2.34E-40	Progenitor_Basal
Nolc1	1.02E-44	0.395219317	3.17E-40	Progenitor_Basal
Rsbn1l	1.10E-44	0.350629091	3.41E-40	Progenitor_Basal
Cmip	1.16E-44	0.418203701	3.60E-40	Progenitor_Basal
Syncrip	1.18E-44	0.377191729	3.67E-40	Progenitor_Basal
Ubr5	1.29E-44	0.332722031	4.01E-40	Progenitor_Basal
Med13l	1.31E-44	0.393940752	4.06E-40	Progenitor_Basal
Rnps1	1.37E-44	0.496659562	4.25E-40	Progenitor_Basal
Ewsr1	1.40E-44	0.42238148	4.34E-40	Progenitor_Basal
Txnrd1	1.44E-44	0.373207956	4.47E-40	Progenitor_Basal
Top2b	1.67E-44	0.284901904	5.18E-40	Progenitor_Basal
Foxq1	1.93E-44	0.351605161	6.00E-40	Progenitor_Basal
Cops2	2.17E-44	0.453644397	6.75E-40	Progenitor_Basal
Itm2c	2.22E-44	0.2674649	6.91E-40	Progenitor_Basal
Rrs1	2.40E-44	0.285163933	7.46E-40	Progenitor_Basal
Pten	2.58E-44	0.315073394	8.03E-40	Progenitor_Basal
Taf15	2.59E-44	0.399566415	8.04E-40	Progenitor_Basal
Csnk1e	3.19E-44	0.281302525	9.92E-40	Progenitor_Basal
Tnnt2	3.22E-44	0.266910826	9.98E-40	Progenitor_Basal
Krit1	3.24E-44	0.539207152	1.01E-39	Progenitor_Basal
Btbd7	3.33E-44	0.317164043	1.03E-39	Progenitor_Basal
Bzw2	3.57E-44	0.411400338	1.11E-39	Progenitor_Basal
Fat1	3.86E-44	0.432270053	1.20E-39	Progenitor_Basal
Tbl1x	6.39E-44	0.34263197	1.99E-39	Progenitor_Basal
Tmem176b	7.56E-44	0.767475597	2.35E-39	Progenitor_Basal
Egln3	9.43E-44	0.451984035	2.93E-39	Progenitor_Basal
Ddx50	1.06E-43	0.462885903	3.31E-39	Progenitor_Basal
Foxp1	1.16E-43	0.503736904	3.59E-39	Progenitor_Basal
Snrpd3	1.96E-43	0.298751331	6.08E-39	Progenitor_Basal
Ldha	2.03E-43	0.42548784	6.32E-39	Progenitor_Basal
Ttc3	2.08E-43	0.298049412	6.47E-39	Progenitor_Basal
Ywhab	2.13E-43	0.374027496	6.61E-39	Progenitor_Basal
Pdlim5	2.20E-43	0.472575571	6.84E-39	Progenitor_Basal
Ssu72	2.52E-43	0.2602537	7.83E-39	Progenitor_Basal
Snrnp70	3.34E-43	0.352209442	1.04E-38	Progenitor_Basal
Nsd1	3.43E-43	0.366293188	1.07E-38	Progenitor_Basal
Tspan3	3.74E-43	0.448943614	1.16E-38	Progenitor_Basal
Polr2e	4.25E-43	0.258311058	1.32E-38	Progenitor_Basal
Eif2a	4.43E-43	0.323013027	1.38E-38	Progenitor_Basal
Cbx1	4.47E-43	0.443124379	1.39E-38	Progenitor_Basal
Prmt1	4.50E-43	0.40498717	1.40E-38	Progenitor_Basal
Cltc	5.80E-43	0.306210596	1.80E-38	Progenitor_Basal
Plek2	5.85E-43	0.574012214	1.82E-38	Progenitor_Basal
Fam213a	5.92E-43	0.410210901	1.84E-38	Progenitor_Basal
Fkbp1a	7.84E-43	0.573614207	2.43E-38	Progenitor_Basal
Lyar	8.69E-43	0.399287479	2.70E-38	Progenitor_Basal
Zcchc6	1.01E-42	0.322011063	3.13E-38	Progenitor_Basal
Ppp2cb	1.07E-42	0.327998205	3.32E-38	Progenitor_Basal
Twf1	1.18E-42	0.315508815	3.67E-38	Progenitor_Basal
Irf2bpl	1.22E-42	0.332103125	3.79E-38	Progenitor_Basal
Arglu1	1.24E-42	0.524470923	3.86E-38	Progenitor_Basal
Tgfb1	1.27E-42	0.587088413	3.93E-38	Progenitor_Basal
Mbnl2	1.30E-42	0.313459892	4.02E-38	Progenitor_Basal
Ddx6	1.80E-42	0.255212067	5.58E-38	Progenitor_Basal
Slc39a6	2.18E-42	0.33930148	6.76E-38	Progenitor_Basal
Ctps	3.06E-42	0.416645389	9.50E-38	Progenitor_Basal
Ndufa10	3.14E-42	0.281025957	9.75E-38	Progenitor_Basal
Mt2	3.89E-42	0.347839244	1.21E-37	Progenitor_Basal
Fhl2	5.68E-42	0.287551534	1.76E-37	Progenitor_Basal
Atp6v1d	6.11E-42	0.328912334	1.90E-37	Progenitor_Basal
Acbd6	6.60E-42	0.311476666	2.05E-37	Progenitor_Basal
Ccdc59	7.26E-42	0.254959424	2.26E-37	Progenitor_Basal
Mtap	7.49E-42	0.365742857	2.33E-37	Progenitor_Basal
Enpp1	9.54E-42	0.614602847	2.96E-37	Progenitor_Basal
Oat	1.57E-41	0.270887143	4.86E-37	Progenitor_Basal
Brd2	1.93E-41	0.296787322	6.00E-37	Progenitor_Basal
Cwh43	2.00E-41	0.263185675	6.22E-37	Progenitor_Basal
Mapkap1	2.04E-41	0.362360318	6.34E-37	Progenitor_Basal
Wdr36	2.36E-41	0.426868497	7.34E-37	Progenitor_Basal
Slc25a37	2.81E-41	0.496717054	8.72E-37	Progenitor_Basal
Nop14	2.86E-41	0.475379312	8.87E-37	Progenitor_Basal
Zc3h14	3.66E-41	0.277273375	1.14E-36	Progenitor_Basal
Mlf2	3.83E-41	0.404022923	1.19E-36	Progenitor_Basal
Tmem30a	3.97E-41	0.441216474	1.23E-36	Progenitor_Basal
Eif2s3x	4.33E-41	0.412058232	1.35E-36	Progenitor_Basal
Mphosph8	4.69E-41	0.339845852	1.46E-36	Progenitor_Basal
Asap2	4.98E-41	0.40900483	1.55E-36	Progenitor_Basal
Sec63	5.43E-41	0.345904468	1.68E-36	Progenitor_Basal
Srpk1	6.15E-41	0.272799918	1.91E-36	Progenitor_Basal
Bnip2	6.18E-41	0.363520261	1.92E-36	Progenitor_Basal
Mat2b	6.69E-41	0.467259121	2.08E-36	Progenitor_Basal
2900097C17Rik	6.91E-41	0.373712298	2.15E-36	Progenitor_Basal
Rps12	7.30E-41	0.30378992	2.27E-36	Progenitor_Basal
Brd3	8.14E-41	0.472816752	2.53E-36	Progenitor_Basal
Trim24	1.18E-40	0.546050713	3.68E-36	Progenitor_Basal
H2afy	1.22E-40	0.305700576	3.79E-36	Progenitor_Basal
Cebpz	1.31E-40	0.396202064	4.06E-36	Progenitor_Basal
Csrp1	1.74E-40	0.395187604	5.41E-36	Progenitor_Basal
Ube2v2	2.03E-40	0.401000135	6.31E-36	Progenitor_Basal
Jak2	2.07E-40	0.560955249	6.43E-36	Progenitor_Basal
Atp13a3	2.17E-40	0.506666847	6.74E-36	Progenitor_Basal
Srsf10	3.31E-40	0.263422718	1.03E-35	Progenitor_Basal
Mapk1	3.47E-40	0.294385745	1.08E-35	Progenitor_Basal
Ppp1r12a	4.32E-40	0.257020442	1.34E-35	Progenitor_Basal
Tm9sf2	4.77E-40	0.362682354	1.48E-35	Progenitor_Basal
Kmt2a	5.66E-40	0.464577053	1.76E-35	Progenitor_Basal
Snx6	6.75E-40	0.281141274	2.09E-35	Progenitor_Basal
Enah	7.53E-40	0.343590902	2.34E-35	Progenitor_Basal
Parva	8.98E-40	0.546118107	2.79E-35	Progenitor_Basal
Hacd2	9.46E-40	0.298271964	2.94E-35	Progenitor_Basal
Tars	9.77E-40	0.48530098	3.03E-35	Progenitor_Basal
Pnisr	1.02E-39	0.354564352	3.18E-35	Progenitor_Basal
Sgk1	1.26E-39	0.62063533	3.90E-35	Progenitor_Basal
Rab5a	2.18E-39	0.326379442	6.76E-35	Progenitor_Basal
Pik3ip1	2.57E-39	0.430275973	7.98E-35	Progenitor_Basal
Setd5	3.03E-39	0.343455335	9.41E-35	Progenitor_Basal
Adh5	4.22E-39	0.303321087	1.31E-34	Progenitor_Basal
Skil	4.31E-39	0.426526583	1.34E-34	Progenitor_Basal
Cux1	4.95E-39	0.305092704	1.54E-34	Progenitor_Basal
Cfl2	5.74E-39	0.363170155	1.78E-34	Progenitor_Basal
Arhgef12	5.96E-39	0.250533325	1.85E-34	Progenitor_Basal
Bod1l	6.63E-39	0.48895008	2.06E-34	Progenitor_Basal
Cdc5l	8.99E-39	0.297682857	2.79E-34	Progenitor_Basal
Spop	9.16E-39	0.356583933	2.85E-34	Progenitor_Basal
Wdr75	1.06E-38	0.343030994	3.30E-34	Progenitor_Basal
Hnrnpul2	1.08E-38	0.304406357	3.36E-34	Progenitor_Basal
Sf3b3	1.22E-38	0.370109508	3.78E-34	Progenitor_Basal
Ddx46	1.23E-38	0.419416843	3.82E-34	Progenitor_Basal
Gstp1	1.40E-38	0.485664944	4.36E-34	Progenitor_Basal
Igfbp7	1.70E-38	0.59943073	5.28E-34	Progenitor_Basal
Pabpc1	1.95E-38	0.698146428	6.05E-34	Progenitor_Basal
Mdm4	2.16E-38	0.312428839	6.69E-34	Progenitor_Basal
Pla2g4a	2.71E-38	0.399534828	8.41E-34	Progenitor_Basal
Rbm28	2.73E-38	0.316490021	8.46E-34	Progenitor_Basal
Snx9	2.80E-38	0.381944351	8.71E-34	Progenitor_Basal
Ap2m1	2.88E-38	0.35944723	8.94E-34	Progenitor_Basal
Dkc1	2.98E-38	0.365597457	9.24E-34	Progenitor_Basal
Sparc	3.57E-38	0.667232275	1.11E-33	Progenitor_Basal
Ddx1	3.79E-38	0.267986025	1.18E-33	Progenitor_Basal
Cdk11b	3.93E-38	0.329047868	1.22E-33	Progenitor_Basal
Akap9	4.14E-38	0.341030531	1.28E-33	Progenitor_Basal
Nfix	4.32E-38	0.269270883	1.34E-33	Progenitor_Basal
Ccng1	5.09E-38	0.358790425	1.58E-33	Progenitor_Basal
Brd1	6.74E-38	0.320329401	2.09E-33	Progenitor_Basal
Uqcrc1	8.73E-38	0.331261565	2.71E-33	Progenitor_Basal
Trim44	1.01E-37	0.316529601	3.14E-33	Progenitor_Basal
Peak1	1.95E-37	0.401904818	6.04E-33	Progenitor_Basal
Smc5	2.05E-37	0.354065859	6.35E-33	Progenitor_Basal
Ddx18	2.05E-37	0.393374264	6.36E-33	Progenitor_Basal
Atic	2.57E-37	0.475021794	7.98E-33	Progenitor_Basal
Id3	2.77E-37	0.436890063	8.61E-33	Progenitor_Basal
Smad4	2.78E-37	0.434012288	8.63E-33	Progenitor_Basal
Rbbp8	2.80E-37	0.475028053	8.69E-33	Progenitor_Basal
Cap1	2.89E-37	0.296586874	8.97E-33	Progenitor_Basal
Nras	3.17E-37	0.3124355	9.84E-33	Progenitor_Basal
Ndufaf4	4.21E-37	0.339364569	1.31E-32	Progenitor_Basal
Lnpep	4.84E-37	0.476602214	1.50E-32	Progenitor_Basal
Zcchc7	5.70E-37	0.436466772	1.77E-32	Progenitor_Basal
Mipol1	6.12E-37	0.303565609	1.90E-32	Progenitor_Basal
Rgs12	1.01E-36	0.438598363	3.15E-32	Progenitor_Basal
Dram1	1.11E-36	0.309383829	3.44E-32	Progenitor_Basal
Dbp	1.18E-36	0.389450991	3.65E-32	Progenitor_Basal
Noc2l	1.26E-36	0.391537711	3.91E-32	Progenitor_Basal
Eif2b2	1.26E-36	0.315140415	3.91E-32	Progenitor_Basal
Ash1l	1.58E-36	0.412607583	4.91E-32	Progenitor_Basal
Gatad1	1.65E-36	0.254830562	5.13E-32	Progenitor_Basal
Mesd	1.66E-36	0.318541598	5.15E-32	Progenitor_Basal
Bptf	1.69E-36	0.442021828	5.25E-32	Progenitor_Basal
Snx4	1.74E-36	0.418896641	5.40E-32	Progenitor_Basal
Cpne8	1.93E-36	0.355419991	6.01E-32	Progenitor_Basal
Ctdspl2	1.94E-36	0.396660743	6.04E-32	Progenitor_Basal
Thrap3	2.34E-36	0.278712196	7.26E-32	Progenitor_Basal
Ubn2	2.79E-36	0.277140759	8.65E-32	Progenitor_Basal
Nus1	3.27E-36	0.313694837	1.02E-31	Progenitor_Basal
Pura	3.49E-36	0.405137346	1.08E-31	Progenitor_Basal
Kpna3	3.67E-36	0.261402183	1.14E-31	Progenitor_Basal
Acadm	4.75E-36	0.276903898	1.48E-31	Progenitor_Basal
Bcl10	4.90E-36	0.281777686	1.52E-31	Progenitor_Basal
Zwint	5.60E-36	0.30330018	1.74E-31	Progenitor_Basal
Mtch2	5.82E-36	0.322786826	1.81E-31	Progenitor_Basal
Dock9	6.25E-36	0.38668902	1.94E-31	Progenitor_Basal
Rbm33	7.16E-36	0.401325397	2.22E-31	Progenitor_Basal
Usp10	7.19E-36	0.462100175	2.23E-31	Progenitor_Basal
Krt7	8.03E-36	0.381017266	2.49E-31	Progenitor_Basal
Mybbp1a	9.18E-36	0.34250976	2.85E-31	Progenitor_Basal
Sppl2a	9.99E-36	0.389155787	3.10E-31	Progenitor_Basal
Nipa2	1.09E-35	0.428055023	3.38E-31	Progenitor_Basal
Snai2	1.17E-35	0.59440872	3.64E-31	Progenitor_Basal
Rfc1	1.17E-35	0.292915496	3.64E-31	Progenitor_Basal
Ybx1	1.18E-35	0.367530934	3.68E-31	Progenitor_Basal
Vps13a	1.30E-35	0.416604389	4.03E-31	Progenitor_Basal
Aaed1	1.31E-35	0.267060437	4.06E-31	Progenitor_Basal
Atf1	1.34E-35	0.312166176	4.16E-31	Progenitor_Basal
2610507B11Rik	1.65E-35	0.28499203	5.13E-31	Progenitor_Basal
Zmat3	1.74E-35	0.430033711	5.41E-31	Progenitor_Basal
Trmt10c	1.79E-35	0.284138162	5.57E-31	Progenitor_Basal
Nsrp1	1.84E-35	0.252345155	5.71E-31	Progenitor_Basal
Hbegf	1.91E-35	0.304035128	5.92E-31	Progenitor_Basal
Atp11b	2.24E-35	0.374914451	6.95E-31	Progenitor_Basal
Ddx17	2.44E-35	0.326417842	7.59E-31	Progenitor_Basal
Hsp90ab1	2.63E-35	0.717911138	8.16E-31	Progenitor_Basal
Slc48a1	2.72E-35	0.426564724	8.46E-31	Progenitor_Basal
Fbln2	2.93E-35	0.284424955	9.09E-31	Progenitor_Basal
Ipo7	3.43E-35	0.436800552	1.06E-30	Progenitor_Basal
Ckap4	3.48E-35	0.25169357	1.08E-30	Progenitor_Basal
Ranbp2	4.16E-35	0.352867976	1.29E-30	Progenitor_Basal
Serbp1	4.70E-35	0.481859569	1.46E-30	Progenitor_Basal
Tm7sf3	4.74E-35	0.447364857	1.47E-30	Progenitor_Basal
Uhrf2	4.93E-35	0.344910344	1.53E-30	Progenitor_Basal
Api5	5.05E-35	0.294706665	1.57E-30	Progenitor_Basal
Slco2a1	5.14E-35	0.383117664	1.60E-30	Progenitor_Basal
Ctsc	5.41E-35	0.287174676	1.68E-30	Progenitor_Basal
Nfat5	5.86E-35	0.473240987	1.82E-30	Progenitor_Basal
Tpp2	6.89E-35	0.313004369	2.14E-30	Progenitor_Basal
Thumpd1	6.96E-35	0.323811372	2.16E-30	Progenitor_Basal
Eid1	9.40E-35	0.327043507	2.92E-30	Progenitor_Basal
Map2k2	9.41E-35	0.304850747	2.92E-30	Progenitor_Basal
Dhx9	9.90E-35	0.373694075	3.07E-30	Progenitor_Basal
Ube2e1	1.10E-34	0.331061235	3.40E-30	Progenitor_Basal
Chic2	1.11E-34	0.253537654	3.44E-30	Progenitor_Basal
Baz1b	1.21E-34	0.294443482	3.75E-30	Progenitor_Basal
Smim10l1	1.25E-34	0.296455606	3.87E-30	Progenitor_Basal
Vps37a	1.35E-34	0.313628088	4.20E-30	Progenitor_Basal
Tead1	1.37E-34	0.414990421	4.26E-30	Progenitor_Basal
Dlg1	1.47E-34	0.36339733	4.55E-30	Progenitor_Basal
Zmynd11	1.66E-34	0.407357022	5.14E-30	Progenitor_Basal
D10Wsu102e	1.74E-34	0.303538289	5.40E-30	Progenitor_Basal
Cul2	1.91E-34	0.387571064	5.94E-30	Progenitor_Basal
Tmf1	2.67E-34	0.266718944	8.30E-30	Progenitor_Basal
Tgs1	3.31E-34	0.448109522	1.03E-29	Progenitor_Basal
Jmjd1c	3.75E-34	0.262601056	1.17E-29	Progenitor_Basal
Gm16286	4.84E-34	0.405809423	1.50E-29	Progenitor_Basal
Sdhb	5.53E-34	0.291732789	1.72E-29	Progenitor_Basal
Wac	5.75E-34	0.352990841	1.79E-29	Progenitor_Basal
Capza1	1.03E-33	0.402908696	3.19E-29	Progenitor_Basal
Jun	1.11E-33	0.741022402	3.46E-29	Progenitor_Basal
Mlec	1.22E-33	0.362282229	3.78E-29	Progenitor_Basal
Pard6g	1.26E-33	0.292055393	3.91E-29	Progenitor_Basal
Tdg	1.50E-33	0.333145134	4.67E-29	Progenitor_Basal
Ccdc86	1.52E-33	0.375353818	4.71E-29	Progenitor_Basal
Trp53	1.63E-33	0.41321554	5.05E-29	Progenitor_Basal
Actn1	1.76E-33	0.360998616	5.47E-29	Progenitor_Basal
Zfp511	1.80E-33	0.273503539	5.60E-29	Progenitor_Basal
Ehmt1	1.91E-33	0.349755312	5.94E-29	Progenitor_Basal
Cop1	1.92E-33	0.301058064	5.96E-29	Progenitor_Basal
Zfp652	1.95E-33	0.422318401	6.06E-29	Progenitor_Basal
Cnn2	2.09E-33	0.253880264	6.48E-29	Progenitor_Basal
Cyr61	2.22E-33	0.535617501	6.89E-29	Progenitor_Basal
Rnf4	2.44E-33	0.384903964	7.58E-29	Progenitor_Basal
Nop56	3.07E-33	0.389106755	9.54E-29	Progenitor_Basal
Ppa1	3.18E-33	0.35166296	9.88E-29	Progenitor_Basal
Stk39	3.21E-33	0.308728097	9.98E-29	Progenitor_Basal
Utp18	4.32E-33	0.265212824	1.34E-28	Progenitor_Basal
Procr	5.06E-33	0.313993948	1.57E-28	Progenitor_Basal
Eml4	5.54E-33	0.381274884	1.72E-28	Progenitor_Basal
Dnajc7	5.90E-33	0.273907753	1.83E-28	Progenitor_Basal
Acap2	6.12E-33	0.312047904	1.90E-28	Progenitor_Basal
Casp3	6.40E-33	0.330462779	1.99E-28	Progenitor_Basal
Actb	6.66E-33	0.483446547	2.07E-28	Progenitor_Basal
Paip1	8.42E-33	0.381028625	2.62E-28	Progenitor_Basal
Morf4l2	8.67E-33	0.250541628	2.69E-28	Progenitor_Basal
Nrp2	8.73E-33	0.460203756	2.71E-28	Progenitor_Basal
Usp15	9.14E-33	0.281467802	2.84E-28	Progenitor_Basal
N4bp1	9.66E-33	0.285864768	3.00E-28	Progenitor_Basal
Mia2	9.86E-33	0.257714987	3.06E-28	Progenitor_Basal
Ajuba	1.01E-32	0.263351801	3.15E-28	Progenitor_Basal
Ahcyl1	1.06E-32	0.27880186	3.31E-28	Progenitor_Basal
Sostdc1	1.09E-32	1.483675232	3.38E-28	Progenitor_Basal
Nrg1	1.17E-32	0.500875631	3.63E-28	Progenitor_Basal
Dcaf8	1.22E-32	0.267681756	3.78E-28	Progenitor_Basal
Chmp3	1.23E-32	0.341364591	3.83E-28	Progenitor_Basal
Ufl1	1.38E-32	0.262999938	4.30E-28	Progenitor_Basal
Prkcd	1.40E-32	0.262385331	4.33E-28	Progenitor_Basal
Tra2b	1.40E-32	0.253710676	4.34E-28	Progenitor_Basal
Dcun1d5	1.45E-32	0.334463189	4.50E-28	Progenitor_Basal
Scmh1	1.53E-32	0.481628613	4.75E-28	Progenitor_Basal
Ccdc124	1.55E-32	0.289090142	4.81E-28	Progenitor_Basal
Papd4	1.58E-32	0.336770959	4.91E-28	Progenitor_Basal
Map2k3	1.88E-32	0.370480158	5.83E-28	Progenitor_Basal
Celf1	2.05E-32	0.308817405	6.35E-28	Progenitor_Basal
Dap3	2.10E-32	0.262860907	6.51E-28	Progenitor_Basal
Ago2	2.10E-32	0.356884074	6.54E-28	Progenitor_Basal
Cops7a	2.32E-32	0.4225318	7.21E-28	Progenitor_Basal
Ethe1	2.58E-32	0.281264209	8.00E-28	Progenitor_Basal
Nfic	2.64E-32	0.251458318	8.20E-28	Progenitor_Basal
Syne2	2.96E-32	0.400720684	9.19E-28	Progenitor_Basal
Smndc1	3.24E-32	0.322197062	1.01E-27	Progenitor_Basal
Cpne3	3.26E-32	0.317124592	1.01E-27	Progenitor_Basal
Smim15	3.41E-32	0.253652484	1.06E-27	Progenitor_Basal
Rere	3.49E-32	0.305854841	1.08E-27	Progenitor_Basal
Brd7	3.70E-32	0.281366627	1.15E-27	Progenitor_Basal
Supt16	4.19E-32	0.354488759	1.30E-27	Progenitor_Basal
Cdc40	4.23E-32	0.302680878	1.31E-27	Progenitor_Basal
Slc6a6	5.26E-32	0.346810248	1.63E-27	Progenitor_Basal
Cdk6	5.62E-32	0.298582344	1.74E-27	Progenitor_Basal
Ctnnal1	6.75E-32	0.498197505	2.10E-27	Progenitor_Basal
Nsd2	8.54E-32	0.516652606	2.65E-27	Progenitor_Basal
Sms	8.86E-32	0.336910962	2.75E-27	Progenitor_Basal
Ostc	9.83E-32	0.2858537	3.05E-27	Progenitor_Basal
Naa15	1.13E-31	0.306196009	3.49E-27	Progenitor_Basal
Ddx42	1.16E-31	0.29016667	3.61E-27	Progenitor_Basal
Ipo5	1.29E-31	0.273180957	4.00E-27	Progenitor_Basal
Morc3	1.40E-31	0.329398957	4.34E-27	Progenitor_Basal
Hsd17b12	1.41E-31	0.330334509	4.39E-27	Progenitor_Basal
Tardbp	1.45E-31	0.318527479	4.50E-27	Progenitor_Basal
Map3k2	1.86E-31	0.38326163	5.79E-27	Progenitor_Basal
Ahctf1	2.09E-31	0.266249183	6.48E-27	Progenitor_Basal
Alyref	2.32E-31	0.442454997	7.21E-27	Progenitor_Basal
Fcho2	2.59E-31	0.256371028	8.05E-27	Progenitor_Basal
Psap	2.87E-31	0.280497898	8.91E-27	Progenitor_Basal
Rai14	2.97E-31	0.313791609	9.21E-27	Progenitor_Basal
Nfyb	4.14E-31	0.338908748	1.28E-26	Progenitor_Basal
Brd4	4.35E-31	0.320659837	1.35E-26	Progenitor_Basal
Nisch	5.48E-31	0.303223388	1.70E-26	Progenitor_Basal
Igf1r	5.85E-31	0.393221559	1.82E-26	Progenitor_Basal
Cnot1	6.25E-31	0.358092435	1.94E-26	Progenitor_Basal
Txn2	7.06E-31	0.280536739	2.19E-26	Progenitor_Basal
Birc6	8.70E-31	0.398142645	2.70E-26	Progenitor_Basal
Dhcr24	9.88E-31	0.272736824	3.07E-26	Progenitor_Basal
Alkbh1	1.05E-30	0.331056196	3.27E-26	Progenitor_Basal
Fbxw2	1.12E-30	0.297515546	3.47E-26	Progenitor_Basal
Eif3b	1.27E-30	0.284093208	3.95E-26	Progenitor_Basal
Tgfbi	1.27E-30	0.30431592	3.95E-26	Progenitor_Basal
Trpm7	1.83E-30	0.305226743	5.69E-26	Progenitor_Basal
H3f3b	1.87E-30	0.355441675	5.80E-26	Progenitor_Basal
Cdk13	2.08E-30	0.306018348	6.46E-26	Progenitor_Basal
Rnf11	2.54E-30	0.251379666	7.87E-26	Progenitor_Basal
Rbpj	2.92E-30	0.283432021	9.06E-26	Progenitor_Basal
Rhob	3.16E-30	0.404223598	9.82E-26	Progenitor_Basal
Trim27	3.22E-30	0.306525094	1.00E-25	Progenitor_Basal
Pitpnc1	3.59E-30	0.358667336	1.11E-25	Progenitor_Basal
Lamc2	5.10E-30	0.363712939	1.58E-25	Progenitor_Basal
Mfge8	5.37E-30	0.391259009	1.67E-25	Progenitor_Basal
Dync1i2	5.48E-30	0.297605503	1.70E-25	Progenitor_Basal
Zfp330	5.82E-30	0.359982657	1.81E-25	Progenitor_Basal
Ctcf	5.82E-30	0.258756122	1.81E-25	Progenitor_Basal
Zyx	7.92E-30	0.388543756	2.46E-25	Progenitor_Basal
Ttc14	8.50E-30	0.39664982	2.64E-25	Progenitor_Basal
Arl6ip4	9.29E-30	0.276804131	2.89E-25	Progenitor_Basal
Fam133b	1.05E-29	0.279682349	3.25E-25	Progenitor_Basal
Nabp2	1.29E-29	0.26795859	4.01E-25	Progenitor_Basal
Huwe1	1.31E-29	0.263118969	4.06E-25	Progenitor_Basal
9530068E07Rik	1.42E-29	0.391415157	4.40E-25	Progenitor_Basal
Prpf39	1.48E-29	0.36663441	4.61E-25	Progenitor_Basal
Tbl1xr1	1.56E-29	0.324384051	4.84E-25	Progenitor_Basal
Nemf	1.71E-29	0.354626052	5.32E-25	Progenitor_Basal
Sf3a3	1.75E-29	0.262356924	5.44E-25	Progenitor_Basal
Rad23a	1.93E-29	0.292035775	5.99E-25	Progenitor_Basal
Prpf38b	2.34E-29	0.257352586	7.26E-25	Progenitor_Basal
Rnmt	2.51E-29	0.34330691	7.80E-25	Progenitor_Basal
Srm	2.99E-29	0.442919988	9.30E-25	Progenitor_Basal
Egfr	5.50E-29	0.309564746	1.71E-24	Progenitor_Basal
Sec14l1	5.53E-29	0.294562269	1.72E-24	Progenitor_Basal
Fryl	6.13E-29	0.429685878	1.90E-24	Progenitor_Basal
Bdp1	6.39E-29	0.34146896	1.98E-24	Progenitor_Basal
Ivns1abp	6.39E-29	0.355821648	1.98E-24	Progenitor_Basal
Hnrnph1	6.86E-29	0.279299686	2.13E-24	Progenitor_Basal
Rabggtb	7.20E-29	0.358608021	2.23E-24	Progenitor_Basal
Luc7l3	7.48E-29	0.32789994	2.32E-24	Progenitor_Basal
Gls	9.32E-29	0.363812138	2.90E-24	Progenitor_Basal
Trim33	9.58E-29	0.252461629	2.97E-24	Progenitor_Basal
Ppfia1	1.15E-28	0.25637825	3.57E-24	Progenitor_Basal
Pcmtd1	1.31E-28	0.392294536	4.06E-24	Progenitor_Basal
mt-Nd6	1.31E-28	0.310382519	4.06E-24	Progenitor_Basal
Hnrnpl	1.81E-28	0.332246339	5.61E-24	Progenitor_Basal
Rab38	2.08E-28	0.291879502	6.45E-24	Progenitor_Basal
Epn1	2.76E-28	0.299665442	8.58E-24	Progenitor_Basal
Syngr2	2.86E-28	0.291900913	8.87E-24	Progenitor_Basal
Lsm7	4.31E-28	0.343074358	1.34E-23	Progenitor_Basal
Dapk1	4.59E-28	0.347936542	1.43E-23	Progenitor_Basal
Cdh13	4.69E-28	0.364445888	1.46E-23	Progenitor_Basal
Ptgs2	4.84E-28	0.666030845	1.50E-23	Progenitor_Basal
Luc7l	5.37E-28	0.276943031	1.67E-23	Progenitor_Basal
Hspb8	6.06E-28	0.39916664	1.88E-23	Progenitor_Basal
Cdk12	6.19E-28	0.306616795	1.92E-23	Progenitor_Basal
Cdc37l1	6.43E-28	0.365411987	2.00E-23	Progenitor_Basal
Ralgps2	6.59E-28	0.258098479	2.05E-23	Progenitor_Basal
Exosc7	9.45E-28	0.30601954	2.94E-23	Progenitor_Basal
Cdcp1	1.08E-27	0.301269055	3.36E-23	Progenitor_Basal
Pxk	1.28E-27	0.258569305	3.97E-23	Progenitor_Basal
Ilf2	1.36E-27	0.355706724	4.22E-23	Progenitor_Basal
Yipf3	1.66E-27	0.292225628	5.17E-23	Progenitor_Basal
A430005L14Rik	1.91E-27	0.343671805	5.95E-23	Progenitor_Basal
Usp24	1.98E-27	0.30564396	6.15E-23	Progenitor_Basal
Thap12	3.56E-27	0.285703119	1.10E-22	Progenitor_Basal
Senp2	3.77E-27	0.287857905	1.17E-22	Progenitor_Basal
Napa	3.98E-27	0.331108931	1.24E-22	Progenitor_Basal
Kcnn4	4.43E-27	0.349311172	1.38E-22	Progenitor_Basal
Klhl24	4.55E-27	0.29614413	1.41E-22	Progenitor_Basal
Nrd1	4.65E-27	0.288135166	1.44E-22	Progenitor_Basal
Swap70	4.72E-27	0.361507098	1.47E-22	Progenitor_Basal
Actl6a	5.82E-27	0.274367612	1.81E-22	Progenitor_Basal
Hmox2	6.10E-27	0.329997143	1.89E-22	Progenitor_Basal
Serpine2	7.68E-27	0.305035082	2.38E-22	Progenitor_Basal
Ccar1	9.06E-27	0.25137633	2.81E-22	Progenitor_Basal
Lsg1	9.12E-27	0.321215933	2.83E-22	Progenitor_Basal
Dhx15	1.00E-26	0.286953089	3.11E-22	Progenitor_Basal
Crk	1.17E-26	0.264682827	3.63E-22	Progenitor_Basal
Irf2	1.50E-26	0.265606066	4.64E-22	Progenitor_Basal
Ube2q1	1.71E-26	0.266468651	5.32E-22	Progenitor_Basal
Ece1	2.54E-26	0.390215976	7.90E-22	Progenitor_Basal
Scarb2	2.70E-26	0.328797754	8.37E-22	Progenitor_Basal
H1f0	2.94E-26	0.264272341	9.11E-22	Progenitor_Basal
Rps6ka1	3.26E-26	0.379382236	1.01E-21	Progenitor_Basal
Aasdhppt	3.37E-26	0.274222021	1.05E-21	Progenitor_Basal
Tmem5	4.92E-26	0.290994074	1.53E-21	Progenitor_Basal
Vegfb	5.34E-26	0.278206571	1.66E-21	Progenitor_Basal
Ttc9	9.05E-26	0.499822408	2.81E-21	Progenitor_Basal
Mkln1	1.07E-25	0.346210023	3.31E-21	Progenitor_Basal
Sucla2	1.30E-25	0.283461139	4.05E-21	Progenitor_Basal
Stk25	1.68E-25	0.25011177	5.20E-21	Progenitor_Basal
Atg3	2.04E-25	0.250904159	6.33E-21	Progenitor_Basal
Gstm1	2.77E-25	0.328389101	8.62E-21	Progenitor_Basal
Fam76a	3.03E-25	0.358096607	9.40E-21	Progenitor_Basal
Plscr3	3.42E-25	0.304320362	1.06E-20	Progenitor_Basal
Abi1	3.73E-25	0.268548674	1.16E-20	Progenitor_Basal
Timm44	4.78E-25	0.352696291	1.49E-20	Progenitor_Basal
Gsk3b	5.32E-25	0.296229124	1.65E-20	Progenitor_Basal
Igfbp2	5.62E-25	0.448295174	1.75E-20	Progenitor_Basal
Nbl1	5.67E-25	0.27879329	1.76E-20	Progenitor_Basal
Hspa8	5.87E-25	0.371240483	1.82E-20	Progenitor_Basal
Wdr1	6.49E-25	0.375737897	2.01E-20	Progenitor_Basal
Lama5	1.42E-24	0.271006701	4.42E-20	Progenitor_Basal
Rps6kb1	1.54E-24	0.300274019	4.78E-20	Progenitor_Basal
Myc	1.84E-24	0.264793476	5.70E-20	Progenitor_Basal
Fosl1	3.71E-24	0.423655633	1.15E-19	Progenitor_Basal
Cnot7	4.43E-24	0.273921264	1.37E-19	Progenitor_Basal
Gpr87	7.95E-24	0.344212363	2.47E-19	Progenitor_Basal
Nqo1	1.38E-23	0.253737962	4.29E-19	Progenitor_Basal
Vsnl1	1.49E-23	0.393874627	4.64E-19	Progenitor_Basal
Car9	3.94E-23	0.263609066	1.22E-18	Progenitor_Basal
Porcn	4.61E-23	0.36613418	1.43E-18	Progenitor_Basal
Tpst2	7.94E-23	0.309027545	2.46E-18	Progenitor_Basal
Idh3g	7.98E-23	0.251305139	2.48E-18	Progenitor_Basal
Tmem248	8.21E-23	0.27428642	2.55E-18	Progenitor_Basal
Gatad2b	1.38E-22	0.265825621	4.28E-18	Progenitor_Basal
Cited2	6.25E-22	0.450612437	1.94E-17	Progenitor_Basal
B4galt1	1.05E-21	0.299024017	3.27E-17	Progenitor_Basal
Tomm40	1.48E-21	0.309247853	4.61E-17	Progenitor_Basal
Aldh3a1	2.85E-21	0.418057415	8.85E-17	Progenitor_Basal
Klc3	7.30E-21	0.290545057	2.27E-16	Progenitor_Basal
Isg20	1.10E-20	0.302199883	3.43E-16	Progenitor_Basal
Stk24	1.11E-20	0.270952417	3.43E-16	Progenitor_Basal
Ly6a	1.40E-20	0.635324729	4.36E-16	Progenitor_Basal
Ddit4l	1.67E-20	0.312791486	5.18E-16	Progenitor_Basal
Ssbp2	2.30E-20	0.386225158	7.14E-16	Progenitor_Basal
Krt5	2.34E-20	0.531517479	7.26E-16	Progenitor_Basal
Pgd	2.76E-20	0.26483282	8.57E-16	Progenitor_Basal
Gsta3	7.24E-20	0.263254758	2.25E-15	Progenitor_Basal
C1d	2.06E-18	0.335749931	6.40E-14	Progenitor_Basal
Ptma	5.56E-15	0.316859851	1.73E-10	Progenitor_Basal
Ier3	5.73E-14	0.390881068	1.78E-09	Progenitor_Basal
Fth1	3.59E-13	0.461912867	1.12E-08	Progenitor_Basal
Krt17	1.49E-12	0.444127056	4.63E-08	Progenitor_Basal
Cxcl1	6.21E-12	0.567513719	1.93E-07	Progenitor_Basal
Krt15	9.73E-10	0.337214392	3.02E-05	Progenitor_Basal
Gm42418	0	1.857382524	0	Basal_duct
AY036118	0	1.808064028	0	Basal_duct
Rpl23a	0	0.965656176	0	Basal_duct
Rpl12	0	0.77696467	0	Basal_duct
Rps25	0	0.762756442	0	Basal_duct
Cox7b	0	0.694697809	0	Basal_duct
Npm1	0	0.664918385	0	Basal_duct
Tmsb4x	0	0.64429092	0	Basal_duct
Rps17	0	0.601865713	0	Basal_duct
Arl6ip1	0	0.588757337	0	Basal_duct
Hsp90aa1	0	0.567259647	0	Basal_duct
Hspa5	0	0.563758885	0	Basal_duct
Eif2s2	0	0.553250539	0	Basal_duct
Arpc2	0	0.545994662	0	Basal_duct
Scd2	0	0.535591215	0	Basal_duct
Eif3c	0	0.528814021	0	Basal_duct
Nedd4	0	0.526650411	0	Basal_duct
Snhg6	0	0.519197963	0	Basal_duct
Hnrnpc	0	0.51808569	0	Basal_duct
Ybx1	0	0.512519345	0	Basal_duct
Ncl	0	0.48396125	0	Basal_duct
Txn1	0	0.477080062	0	Basal_duct
Il33	0	0.453487844	0	Basal_duct
Dynlt3	0	0.448169734	0	Basal_duct
Metap2	0	0.442321078	0	Basal_duct
Epb41l4aos	0	0.435399623	0	Basal_duct
Calm1	0	0.432057944	0	Basal_duct
Sec62	0	0.430614202	0	Basal_duct
Pdia3	0	0.428324445	0	Basal_duct
Ssb	0	0.424418447	0	Basal_duct
Canx	0	0.42196208	0	Basal_duct
Psma7	0	0.418472104	0	Basal_duct
Cct2	0	0.412833679	0	Basal_duct
Nap1l1	0	0.411273519	0	Basal_duct
Hspa4	0	0.401870284	0	Basal_duct
Hspa8	0	0.400938612	0	Basal_duct
Sfr1	0	0.392789959	0	Basal_duct
Hdlbp	0	0.391288135	0	Basal_duct
Etfa	0	0.384551691	0	Basal_duct
Gm10073	0	0.378816925	0	Basal_duct
Bnip3l	0	0.377472232	0	Basal_duct
Pdap1	0	0.372955716	0	Basal_duct
Ubc	0	0.372688664	0	Basal_duct
Cyp51	0	0.372031571	0	Basal_duct
Krt14	0	0.36918074	0	Basal_duct
Rpl4	0	0.368750077	0	Basal_duct
Atp5o.1	0	0.365536927	0	Basal_duct
Tmod3	0	0.36412553	0	Basal_duct
Rps29	0	0.362704257	0	Basal_duct
Cpe	0	0.36160862	0	Basal_duct
Sep-07	0	0.361147999	0	Basal_duct
Sod1	0	0.360270194	0	Basal_duct
Serbp1	0	0.356201341	0	Basal_duct
Rpl22l1	0	0.354235397	0	Basal_duct
Tubb4b	0	0.353853791	0	Basal_duct
Gtpbp4	0	0.350705043	0	Basal_duct
Srp72	0	0.348826867	0	Basal_duct
Cox6a1	0	0.346907439	0	Basal_duct
Ccnd1	0	0.338201841	0	Basal_duct
Etf1	0	0.337005714	0	Basal_duct
Lgals1	0	0.336587786	0	Basal_duct
Psma5	0	0.332812711	0	Basal_duct
Rps27	0	0.328418975	0	Basal_duct
Hspd1	0	0.327121797	0	Basal_duct
Cox7a2l	0	0.3261571	0	Basal_duct
Pak2	0	0.325544919	0	Basal_duct
Hspa1b	0	0.325489074	0	Basal_duct
Cct8	0	0.324639467	0	Basal_duct
Pcbp2	0	0.322969721	0	Basal_duct
Krt6a	0	0.322849679	0	Basal_duct
Fam213a	0	0.322717981	0	Basal_duct
Fkbp3	0	0.322124134	0	Basal_duct
Pabpc1	0	0.320838099	0	Basal_duct
Cul3	0	0.31980187	0	Basal_duct
Set	0	0.318511202	0	Basal_duct
Tmem258	0	0.31847084	0	Basal_duct
Tnfaip8	0	0.316586069	0	Basal_duct
Dnaja2	0	0.316068624	0	Basal_duct
Rps12	0	0.313451755	0	Basal_duct
Tm9sf3	0	0.312326104	0	Basal_duct
2610528A11Rik	0	0.310430632	0	Basal_duct
Hspe1	0	0.309674942	0	Basal_duct
Idi1	0	0.309424732	0	Basal_duct
Anp32b	0	0.309382396	0	Basal_duct
Krt6b	0	0.306527885	0	Basal_duct
Bzw1	0	0.304314585	0	Basal_duct
Yy1	0	0.302939046	0	Basal_duct
Psmb1	0	0.302030031	0	Basal_duct
Itgb1	0	0.301806588	0	Basal_duct
Eif4b	0	0.29987289	0	Basal_duct
Nucks1	0	0.298240126	0	Basal_duct
Mpzl2	0	0.298198879	0	Basal_duct
Tmed10	0	0.298137215	0	Basal_duct
Ccnd2	0	0.297330673	0	Basal_duct
Minos1	0	0.296640576	0	Basal_duct
Morf4l1	0	0.295306554	0	Basal_duct
Calr	0	0.295027902	0	Basal_duct
Banf1	0	0.294750045	0	Basal_duct
Snrpe	0	0.294645648	0	Basal_duct
Zc3h15	0	0.294414688	0	Basal_duct
Tax1bp1	0	0.292454092	0	Basal_duct
Cacybp	0	0.29056567	0	Basal_duct
Acp1	0	0.289864013	0	Basal_duct
Laptm4a	0	0.289688818	0	Basal_duct
Tkt	0	0.287997625	0	Basal_duct
Sh3glb1	0	0.286350117	0	Basal_duct
Eef2	0	0.285688963	0	Basal_duct
Glud1	0	0.285430998	0	Basal_duct
Ezr	0	0.285130641	0	Basal_duct
Rps27l	0	0.279575841	0	Basal_duct
Uqcr11	0	0.279536987	0	Basal_duct
App	0	0.279105631	0	Basal_duct
Eif3a	0	0.279027438	0	Basal_duct
Eif3e	0	0.276374653	0	Basal_duct
Arpc5	0	0.275684919	0	Basal_duct
Cbr2	0	0.275588738	0	Basal_duct
Fxr1	0	0.27362123	0	Basal_duct
Snrpd3	0	0.273486951	0	Basal_duct
Dnaja1	0	0.272806143	0	Basal_duct
Cstb	0	0.268198946	0	Basal_duct
Gclm	0	0.267759792	0	Basal_duct
Actr3	0	0.264157716	0	Basal_duct
Cct4	0	0.263747264	0	Basal_duct
Vps35	0	0.261877792	0	Basal_duct
Ddx5	0	0.2566009	0	Basal_duct
Ndufs6	0	0.254573136	0	Basal_duct
Kmt5a	0	0.254560039	0	Basal_duct
Ola1	0	0.252738541	0	Basal_duct
Gnai2	0	0.252690603	0	Basal_duct
Snrpd2	0	0.252444356	0	Basal_duct
Romo1	0	0.252075147	0	Basal_duct
Wbp4	1.92185708826765e-314	0.304101313	5.96794281619754e-310	Basal_duct
Usp3	1.99004754684444e-313	0.268176977	0.00E+00	Basal_duct
Ube2q2	1.89168623707892e-311	0.265718933	5.87E-307	Basal_duct
Dsc3	1.52372240269897e-310	0.254718198	4.73E-306	Basal_duct
Rps18	2.90E-300	0.407067797	9.02E-296	Basal_duct
Hsp90ab1	1.47E-294	0.568205586	4.58E-290	Basal_duct
Lrrfip1	3.06E-294	0.27879171	9.50E-290	Basal_duct
Purb	2.05E-293	0.279908321	6.35E-289	Basal_duct
Rpl31	1.52E-288	0.320201957	4.72E-284	Basal_duct
Krt5	1.74E-279	0.302739063	5.42E-275	Basal_duct
Ptma	1.29E-251	0.417164316	4.01E-247	Basal_duct
Rpl5	2.31E-226	0.655946929	7.17E-222	Basal_duct
Rplp1	4.95E-221	0.51483471	1.54E-216	Basal_duct
Rps15	1.01E-180	0.535740052	3.15E-176	Basal_duct
Rps28	1.67E-161	0.30180198	5.18E-157	Basal_duct
Rps6	1.32E-148	0.407771167	4.08E-144	Basal_duct
Rplp2	6.91E-138	0.340202485	2.15E-133	Basal_duct
Rps21	4.38E-132	0.430926724	1.36E-127	Basal_duct
Rack1	4.95E-121	0.365466746	1.54E-116	Basal_duct
Rpl17	7.69E-120	0.419385223	2.39E-115	Basal_duct
Rpl27a	1.34E-119	0.405068512	4.16E-115	Basal_duct
Tpt1	4.87E-116	0.430077892	1.51E-111	Basal_duct
Rps14	5.99E-90	0.385471002	1.86E-85	Basal_duct
Rps9	1.36E-89	0.398041044	4.24E-85	Basal_duct
Rpl37a	9.42E-87	0.303948572	2.92E-82	Basal_duct
Rpl26	1.69E-78	0.383781365	5.25E-74	Basal_duct
Rps23	7.30E-68	0.343813004	2.27E-63	Basal_duct
Rpl15	2.40E-44	0.267977315	7.46E-40	Basal_duct
Rpl39	1.01E-42	0.255638921	3.12E-38	Basal_duct
Rpl41	6.35E-35	0.255984099	1.97E-30	Basal_duct
Cebpb	0	0.828833587	0	Luminal_duct
Nupr1	0	0.828393899	0	Luminal_duct
Tubb5	0	0.816347208	0	Luminal_duct
Ier2	0	0.687975092	0	Luminal_duct
Prdx1	0	0.683985325	0	Luminal_duct
Clic1	0	0.675384819	0	Luminal_duct
Park7	0	0.669479262	0	Luminal_duct
Cd81	0	0.655625521	0	Luminal_duct
Arf5	0	0.650350231	0	Luminal_duct
Slpi	0	0.625065728	0	Luminal_duct
Sumo1	0	0.624601417	0	Luminal_duct
Rab25	0	0.624285763	0	Luminal_duct
Ppp1r14b	0	0.619865203	0	Luminal_duct
Selenok	0	0.612501075	0	Luminal_duct
Ndufa4l2	0	0.608089044	0	Luminal_duct
Spint2	0	0.605644772	0	Luminal_duct
Fdps	0	0.593039432	0	Luminal_duct
Hras	0	0.591798158	0	Luminal_duct
Bcas2	0	0.561366605	0	Luminal_duct
H2afj	0	0.558100723	0	Luminal_duct
Ndufa4	0	0.552046263	0	Luminal_duct
Swi5	0	0.551339277	0	Luminal_duct
Snrpd1	0	0.549737935	0	Luminal_duct
Ndufa13	0	0.545745337	0	Luminal_duct
Uqcc2	0	0.545175478	0	Luminal_duct
Rhoc	0	0.544830783	0	Luminal_duct
Eif4ebp1	0	0.535157244	0	Luminal_duct
Trappc6a	0	0.531775705	0	Luminal_duct
Eif6	0	0.528343636	0	Luminal_duct
Pebp1	0	0.521505165	0	Luminal_duct
Gabarap	0	0.51929997	0	Luminal_duct
Tbca	0	0.516688235	0	Luminal_duct
Arpp19	0	0.516247862	0	Luminal_duct
Fundc2	0	0.515736701	0	Luminal_duct
Sh3bgrl3	0	0.515452484	0	Luminal_duct
Selenow	0	0.5137168	0	Luminal_duct
Prdx5	0	0.508580459	0	Luminal_duct
Timm13	0	0.506381328	0	Luminal_duct
Crct1	0	0.50544609	0	Luminal_duct
Hint1	0	0.504434158	0	Luminal_duct
Tmem176a	0	0.502303977	0	Luminal_duct
Nedd8	0	0.501538512	0	Luminal_duct
Map1lc3a	0	0.499853329	0	Luminal_duct
Jund	0	0.499024718	0	Luminal_duct
Crlf1	0	0.498930678	0	Luminal_duct
Atp5f1	0	0.497388305	0	Luminal_duct
Ssr4	0	0.497285493	0	Luminal_duct
Dap	0	0.496397308	0	Luminal_duct
Glrx3	0	0.495731586	0	Luminal_duct
Gnb2	0	0.492334538	0	Luminal_duct
Selenoh	0	0.489750553	0	Luminal_duct
Sprr2d	0	0.488698963	0	Luminal_duct
Arpc1b	0	0.488085207	0	Luminal_duct
Igfbp7	0	0.487939023	0	Luminal_duct
Krtdap	0	0.487111312	0	Luminal_duct
Jup	0	0.484810706	0	Luminal_duct
Vdac2	0	0.477928114	0	Luminal_duct
Tomm7	0	0.476911084	0	Luminal_duct
Psmb2	0	0.47663329	0	Luminal_duct
H2afv	0	0.474414591	0	Luminal_duct
Higd1a	0	0.472161968	0	Luminal_duct
Prdx2	0	0.470967832	0	Luminal_duct
Tpi1	0	0.470535949	0	Luminal_duct
Lamtor2	0	0.463481019	0	Luminal_duct
Aes	0	0.457790507	0	Luminal_duct
Tmsb10	0	0.451926414	0	Luminal_duct
Uqcrb	0	0.451229084	0	Luminal_duct
Ctsl	0	0.449933687	0	Luminal_duct
Phb2	0	0.44410777	0	Luminal_duct
Cox5a	0	0.442087749	0	Luminal_duct
Aprt	0	0.441761533	0	Luminal_duct
Gpx4	0	0.440184093	0	Luminal_duct
Ube2s	0	0.439237808	0	Luminal_duct
Fgfbp1	0	0.43705629	0	Luminal_duct
Bri3	0	0.435742757	0	Luminal_duct
D8Ertd738e	0	0.432410669	0	Luminal_duct
Ndufb8	0	0.431405648	0	Luminal_duct
Uqcrfs1	0	0.430481011	0	Luminal_duct
Sec61g	0	0.430192305	0	Luminal_duct
Zfp706	0	0.4189331	0	Luminal_duct
Mrpl52	0	0.418537513	0	Luminal_duct
Atp6v0b	0	0.414972496	0	Luminal_duct
Pdcd5	0	0.413922889	0	Luminal_duct
Pgls	0	0.413651667	0	Luminal_duct
Sprr2h	0	0.413269186	0	Luminal_duct
Eif3i	0	0.40962573	0	Luminal_duct
Ran	0	0.408027402	0	Luminal_duct
Ndufb5	0	0.406808389	0	Luminal_duct
U2af1	0	0.405653845	0	Luminal_duct
Snrpb	0	0.405633856	0	Luminal_duct
Cebpd	0	0.404944945	0	Luminal_duct
Supt4a	0	0.401684358	0	Luminal_duct
Dctn3	0	0.401586948	0	Luminal_duct
Ndufb9	0	0.400393022	0	Luminal_duct
Siva1	0	0.397040469	0	Luminal_duct
1810058I24Rik	0	0.394913256	0	Luminal_duct
Rnh1	0	0.39396584	0	Luminal_duct
Smdt1	0	0.393912122	0	Luminal_duct
Cox7a2	0	0.392463067	0	Luminal_duct
Rer1	0	0.391124024	0	Luminal_duct
Ndufb11	0	0.388623089	0	Luminal_duct
Rtraf	0	0.386046752	0	Luminal_duct
Avpi1	0	0.384941354	0	Luminal_duct
Tagln2	0	0.384015462	0	Luminal_duct
Hist1h2bc	0	0.382274939	0	Luminal_duct
Srp14	0	0.381165824	0	Luminal_duct
Taf10	0	0.380937569	0	Luminal_duct
Mien1	0	0.380818866	0	Luminal_duct
Rheb	0	0.378512822	0	Luminal_duct
Hcfc1r1	0	0.377979048	0	Luminal_duct
Eef1d	0	0.377758928	0	Luminal_duct
Cd63	0	0.377382837	0	Luminal_duct
Taldo1	0	0.377317833	0	Luminal_duct
Lsm4	0	0.376075503	0	Luminal_duct
Srp9	0	0.375062823	0	Luminal_duct
Ppib	0	0.374880142	0	Luminal_duct
Cldn7	0	0.372917503	0	Luminal_duct
Grpel1	0	0.372143679	0	Luminal_duct
Ier3	0	0.369397601	0	Luminal_duct
Rbx1	0	0.36867143	0	Luminal_duct
Dbi	0	0.367007413	0	Luminal_duct
Pomp	0	0.364364534	0	Luminal_duct
Klk8	0	0.363680456	0	Luminal_duct
Rbm3	0	0.362249722	0	Luminal_duct
Nenf	0	0.360979387	0	Luminal_duct
Tomm22	0	0.359870463	0	Luminal_duct
Rbp1	0	0.356764636	0	Luminal_duct
Elob	0	0.349462361	0	Luminal_duct
Sumo2	0	0.349451215	0	Luminal_duct
Reep5	0	0.349293706	0	Luminal_duct
Atp5g1	0	0.348917873	0	Luminal_duct
Vamp8	0	0.348416096	0	Luminal_duct
Atp6v1f	0	0.342495251	0	Luminal_duct
Fabp4	0	0.340991567	0	Luminal_duct
Mrps14	0	0.339421839	0	Luminal_duct
Hmgn1	0	0.33916867	0	Luminal_duct
Phlda3	0	0.33789631	0	Luminal_duct
Gpx2	0	0.337865308	0	Luminal_duct
Tmem14c	0	0.334083947	0	Luminal_duct
Prdx6	0	0.333323763	0	Luminal_duct
Rabac1	0	0.333301302	0	Luminal_duct
Pfdn1	0	0.33308781	0	Luminal_duct
Psmd8	0	0.330566787	0	Luminal_duct
Slc25a4	0	0.330204498	0	Luminal_duct
H2-D1	0	0.328669236	0	Luminal_duct
Ndufb10	0	0.327974818	0	Luminal_duct
Psma3	0	0.324951201	0	Luminal_duct
Ndufa7	0	0.324107759	0	Luminal_duct
Aldh2	0	0.323656896	0	Luminal_duct
Blvrb	0	0.32209477	0	Luminal_duct
Krtcap2	0	0.321277545	0	Luminal_duct
Cryab	0	0.320602255	0	Luminal_duct
Atox1	0	0.320566776	0	Luminal_duct
Atp5l	0	0.320063758	0	Luminal_duct
Ubl5	0	0.318225487	0	Luminal_duct
S100a16	0	0.31632431	0	Luminal_duct
Emc6	0	0.310258247	0	Luminal_duct
Uqcrq	0	0.30988873	0	Luminal_duct
Mrpl30	0	0.307367786	0	Luminal_duct
Atp5c1	0	0.306226354	0	Luminal_duct
Atp5j2	0	0.304749629	0	Luminal_duct
Tecr	0	0.304129712	0	Luminal_duct
Psmb5	0	0.302672495	0	Luminal_duct
Gpx1	0	0.301734059	0	Luminal_duct
Aimp1	0	0.297841382	0	Luminal_duct
Pold4	0	0.295943619	0	Luminal_duct
Mrpl14	0	0.292459231	0	Luminal_duct
Atp5h	0	0.282339319	0	Luminal_duct
Cox6b1	0	0.282187592	0	Luminal_duct
Cysrt1	0	0.280987945	0	Luminal_duct
Ndufab1	0	0.280641121	0	Luminal_duct
Sec61b	0	0.276883118	0	Luminal_duct
Pfdn2	0	0.275725644	0	Luminal_duct
Ndufc1	0	0.271164139	0	Luminal_duct
Sf3b6	0	0.268514544	0	Luminal_duct
Capg	0	0.265187594	0	Luminal_duct
Sub1	0	0.260648023	0	Luminal_duct
Myl12a	0	0.256493381	0	Luminal_duct
Myl12b	0	0.255170571	0	Luminal_duct
Gtf2h5	0	0.254866706	0	Luminal_duct
Calm2	0	0.254617624	0	Luminal_duct
Ldha	0	0.253257575	0	Luminal_duct
Lgals7	0	0.253133233	0	Luminal_duct
Pim3	0	0.253005611	0	Luminal_duct
Txndc17	0	0.2514344	0	Luminal_duct
Psma2	0	0.251026846	0	Luminal_duct
Scp2	1.97626258336499e-323	0.291749547	6.13688820012329e-319	Luminal_duct
Pfdn5	4.20548677740069e-320	0.375508183	1.30592980898624e-315	Luminal_duct
Fau	6.86469630301203e-319	0.720718133	2.13169414297433e-314	Luminal_duct
Id3	2.19386391576285e-318	0.323569044	6.81260561761837e-314	Luminal_duct
Lgals3	6.00324344292323e-318	0.443700498	1.86418718633095e-313	Luminal_duct
Kdelr1	8.38901233684374e-318	0.253145171	2.60504000096009e-313	Luminal_duct
Rnf7	1.98430696021057e-317	0.273916378	6.16186840354189e-313	Luminal_duct
Cox6c	2.02698237443576e-317	0.377193673	6.29438836733536e-313	Luminal_duct
Psca	4.55473881805199e-317	0.282674632	1.41438304516969e-312	Luminal_duct
Gabarapl2	1.4850898895064e-316	0.423145341	4.61164963388422e-312	Luminal_duct
Slc39a1	1.79764446815503e-315	0.879218475	5.58222536696181e-311	Luminal_duct
Tspo	8.59473986551299e-313	0.478716003	2.67E-308	Luminal_duct
Actb	1.13590822654491e-312	1.132061533	3.53E-308	Luminal_duct
Mrps33	2.84572493132119e-311	0.328310478	8.84E-307	Luminal_duct
1110008F13Rik	6.89809777901248e-310	0.25397046	2.14E-305	Luminal_duct
Oaz1	0.00E+00	0.528648191	1.04E-304	Luminal_duct
Tmem176b	0.00E+00	0.611865351	1.56E-304	Luminal_duct
Pmvk	1.30E-306	0.365352308	4.05E-302	Luminal_duct
Sprr1a	1.48E-305	0.329949594	4.59E-301	Luminal_duct
Clta	1.81E-305	0.356798399	5.62E-301	Luminal_duct
Jpt1	3.52E-305	0.256324195	1.09E-300	Luminal_duct
[truncated: 833 more rows]
