# Supplementary material for: Notch signaling is a driver of glandular stem cell activity and regenerative migration after damage
Source: EMBO J. 2025 Nov 5;45(2):374–93. doi: 10.1038/s44318-025-00607-w (PMC12811363; doi:10.1038/s44318-025-00607-w)
Supplement: Supplementary file 4 — Dataset EV2 [file 44318_2025_607_MOESM4_ESM.csv]

Dataset EV2: Marker genes 11-day mSGO dataset
gene	p_val	avg_log2FC	p_val_adj	cluster
Ptprd	0	2.408008854	0	Proacinar
Mast4	0	1.476119484	0	Proacinar
Pkp4	0	1.437098491	0	Proacinar
mt-Cytb	0	1.381194302	0	Proacinar
mt-Nd1	0	1.327515391	0	Proacinar
mt-Co2	0	1.312706432	0	Proacinar
mt-Co3	0	1.30606759	0	Proacinar
mt-Nd2	0	1.286582834	0	Proacinar
mt-Nd4	0	1.282714545	0	Proacinar
mt-Co1	0	1.246180219	0	Proacinar
mt-Atp6	0	1.231975328	0	Proacinar
Xist	0	1.231859125	0	Proacinar
Etv6	0	1.229579612	0	Proacinar
Erbin	0	1.160679056	0	Proacinar
mt-Nd5	0	1.158213645	0	Proacinar
Zbtb20	0	1.151213491	0	Proacinar
mt-Nd4l	0	1.134285355	0	Proacinar
Pard3	0	1.014505405	0	Proacinar
Malat1	0	0.960218207	0	Proacinar
Dpyd	1.76592174325902e-316	1.289259824	3.56645555268592e-312	Proacinar
Dlg1	1.39E-302	1.118673641	2.81E-298	Proacinar
Ptprk	1.00E-299	1.164621555	2.03E-295	Proacinar
Esrrg	4.72E-298	1.385217102	9.53E-294	Proacinar
Neat1	1.01E-296	1.160075432	2.03E-292	Proacinar
Akap13	2.45E-293	1.294181458	4.94E-289	Proacinar
Exoc4	2.20E-292	1.222149238	4.45E-288	Proacinar
Rbm47	6.02E-288	1.285959734	1.22E-283	Proacinar
Arl15	2.28E-269	1.193778549	4.61E-265	Proacinar
Tcf12	3.20E-269	0.967963588	6.47E-265	Proacinar
Rbm39	1.25E-267	0.825190172	2.52E-263	Proacinar
Gmds	1.86E-262	0.962373853	3.77E-258	Proacinar
Foxp1	3.09E-247	0.874444526	6.25E-243	Proacinar
Ppp3ca	1.54E-245	0.937205307	3.12E-241	Proacinar
Larp4b	2.27E-245	0.899668754	4.58E-241	Proacinar
Mbnl2	7.20E-240	0.891229276	1.45E-235	Proacinar
Lncpint	8.51E-234	1.206434647	1.72E-229	Proacinar
Sh3d19	7.37E-233	0.81450344	1.49E-228	Proacinar
Camk2d	1.46E-231	1.149202655	2.95E-227	Proacinar
Diaph2	1.49E-231	0.923220726	3.01E-227	Proacinar
Meis1	2.79E-231	1.083043033	5.63E-227	Proacinar
Slc25a21	8.00E-231	1.313386365	1.62E-226	Proacinar
Kansl1	4.83E-230	0.945016042	9.76E-226	Proacinar
Pbx1	1.87E-229	0.797661266	3.78E-225	Proacinar
Luc7l2	1.00E-228	0.812316533	2.03E-224	Proacinar
1500015L24Rik	9.93E-226	1.886262661	2.01E-221	Proacinar
Samd12	4.85E-225	1.03350795	9.79E-221	Proacinar
Usp34	2.88E-224	0.739539226	5.81E-220	Proacinar
Ankrd17	9.88E-224	0.86684527	2.00E-219	Proacinar
Large1	1.29E-222	1.084679426	2.60E-218	Proacinar
Lrba	1.50E-222	1.113265621	3.03E-218	Proacinar
Lpp	9.84E-222	0.745407453	1.99E-217	Proacinar
Macf1	1.08E-221	0.74968839	2.17E-217	Proacinar
Acer3	7.46E-218	1.079317561	1.51E-213	Proacinar
Gphn	5.74E-212	0.900529453	1.16E-207	Proacinar
Cp	5.99E-212	0.864269878	1.21E-207	Proacinar
Mkln1	9.67E-212	0.858298301	1.95E-207	Proacinar
St5	2.81E-211	0.95264912	5.68E-207	Proacinar
Runx1	1.37E-210	0.690731194	2.76E-206	Proacinar
Nav2	5.34E-210	1.095658028	1.08E-205	Proacinar
Mtus1	1.54E-208	1.119782719	3.12E-204	Proacinar
Pde7a	1.77E-208	0.778804598	3.58E-204	Proacinar
Ahr	9.05E-206	0.989305088	1.83E-201	Proacinar
Ssh2	1.56E-205	1.116283842	3.14E-201	Proacinar
Apbb2	7.84E-204	0.878000242	1.58E-199	Proacinar
Nipbl	1.11E-202	0.662115013	2.24E-198	Proacinar
Ank3	1.78E-200	0.724078865	3.60E-196	Proacinar
Arap2	1.55E-199	0.887209429	3.13E-195	Proacinar
Vav3	2.14E-199	0.84424002	4.32E-195	Proacinar
Huwe1	1.56E-197	0.69029834	3.15E-193	Proacinar
Jmjd1c	1.77E-197	0.823382544	3.57E-193	Proacinar
Pan3	3.02E-197	0.904555505	6.10E-193	Proacinar
Pdlim5	1.04E-196	0.844595989	2.10E-192	Proacinar
Fat1	1.91E-196	0.701177037	3.85E-192	Proacinar
Cblb	2.12E-196	1.019187154	4.28E-192	Proacinar
Maml3	2.55E-196	0.885443644	5.15E-192	Proacinar
Trip12	4.21E-196	0.894381887	8.50E-192	Proacinar
Stk39	4.45E-196	0.873519439	9.00E-192	Proacinar
Deptor	7.11E-194	1.348927137	1.44E-189	Proacinar
Phf20l1	1.06E-193	0.743630206	2.15E-189	Proacinar
Zcchc7	3.25E-193	0.957539485	6.55E-189	Proacinar
Iqgap1	1.59E-192	0.539042263	3.20E-188	Proacinar
Palmd	3.95E-192	0.785165966	7.97E-188	Proacinar
Wwox	4.50E-192	0.973078252	9.09E-188	Proacinar
Xrn2	1.89E-191	0.483716653	3.82E-187	Proacinar
Rock2	8.46E-191	0.455765173	1.71E-186	Proacinar
Atp11a	1.66E-189	0.802547333	3.35E-185	Proacinar
Rbm6	3.29E-189	0.87074322	6.64E-185	Proacinar
Alcam	6.23E-189	0.984592341	1.26E-184	Proacinar
Kcnj15	1.10E-188	0.678992264	2.21E-184	Proacinar
Sqstm1	1.51E-188	0.520293984	3.05E-184	Proacinar
Srsf11	1.90E-188	0.606087819	3.85E-184	Proacinar
Sfpq	6.72E-188	0.494164855	1.36E-183	Proacinar
Rere	8.97E-186	0.734001511	1.81E-181	Proacinar
Nipal2	9.54E-186	1.001501611	1.93E-181	Proacinar
Nfat5	1.04E-185	0.809689809	2.09E-181	Proacinar
Ctnna1	1.52E-185	0.37614299	3.07E-181	Proacinar
Rb1cc1	2.11E-184	0.820031868	4.26E-180	Proacinar
Arih1	2.51E-184	0.716583415	5.07E-180	Proacinar
Son	4.74E-184	0.437190571	9.57E-180	Proacinar
Pik3r1	9.16E-184	0.631637554	1.85E-179	Proacinar
Fbxl17	1.87E-183	0.88954307	3.77E-179	Proacinar
Runx2	1.31E-182	0.720025812	2.64E-178	Proacinar
Tmcc1	1.72E-182	0.904307856	3.47E-178	Proacinar
Srpk2	2.40E-182	0.679622716	4.84E-178	Proacinar
Crebbp	3.30E-182	0.676211163	6.67E-178	Proacinar
Aff4	4.60E-182	0.44713554	9.29E-178	Proacinar
Trp53inp1	6.75E-182	1.113974849	1.36E-177	Proacinar
Agap1	1.87E-181	0.800942255	3.77E-177	Proacinar
Atrnl1	3.57E-181	0.994141784	7.21E-177	Proacinar
Ube3a	4.34E-181	0.556065256	8.76E-177	Proacinar
Tshz2	4.74E-181	0.652889148	9.58E-177	Proacinar
Fndc3b	6.59E-181	0.845981266	1.33E-176	Proacinar
Add3	6.94E-181	0.51740465	1.40E-176	Proacinar
Wac	9.17E-181	0.508891712	1.85E-176	Proacinar
Lims1	1.08E-180	0.608165896	2.19E-176	Proacinar
Vcl	1.77E-180	0.735302705	3.58E-176	Proacinar
Msi2	3.52E-179	0.836390222	7.11E-175	Proacinar
Strn3	4.21E-179	0.612939103	8.50E-175	Proacinar
Gm15987	9.01E-179	1.331388432	1.82E-174	Proacinar
Cul3	9.49E-179	0.395082361	1.92E-174	Proacinar
Top1	1.11E-178	0.346281264	2.24E-174	Proacinar
Csde1	1.28E-178	0.258323089	2.58E-174	Proacinar
Chd2	1.41E-178	0.838055216	2.84E-174	Proacinar
Nos1ap	1.58E-178	1.151336523	3.19E-174	Proacinar
Ythdc1	4.34E-178	0.579276799	8.76E-174	Proacinar
Sf3b1	6.61E-178	0.378002675	1.34E-173	Proacinar
Psme4	2.45E-177	0.670964699	4.95E-173	Proacinar
Ppp1cb	5.92E-177	0.400739262	1.20E-172	Proacinar
Meis2	6.15E-177	0.77716585	1.24E-172	Proacinar
Zfand5	8.99E-177	0.488983319	1.81E-172	Proacinar
Pum1	1.25E-176	0.656741301	2.52E-172	Proacinar
Nsmce2	1.37E-176	0.530517931	2.77E-172	Proacinar
Etl4	2.97E-176	0.854975119	6.00E-172	Proacinar
Rbms1	1.28E-175	0.496460547	2.59E-171	Proacinar
Nfia	1.32E-175	0.817099697	2.67E-171	Proacinar
Rbm25	1.58E-175	0.569056502	3.19E-171	Proacinar
Ncor1	5.53E-175	0.323400023	1.12E-170	Proacinar
Aopep	7.04E-175	0.665645875	1.42E-170	Proacinar
Anxa3	8.99E-174	0.606916036	1.82E-169	Proacinar
Wapl	9.34E-174	0.406550277	1.89E-169	Proacinar
Ankrd11	1.09E-173	0.395661467	2.20E-169	Proacinar
Tenm4	3.62E-173	1.03651412	7.31E-169	Proacinar
Ctnnb1	3.68E-173	0.415017741	7.43E-169	Proacinar
Atp2b1	4.95E-173	0.650662691	1.00E-168	Proacinar
Abi1	9.90E-173	0.577487241	2.00E-168	Proacinar
Nptn	1.27E-172	0.448005487	2.56E-168	Proacinar
Fus	2.67E-172	0.466517624	5.38E-168	Proacinar
Nckap1	7.67E-172	0.680635436	1.55E-167	Proacinar
Wls	7.82E-172	0.407940018	1.58E-167	Proacinar
Chrm3	8.09E-172	1.515444163	1.63E-167	Proacinar
Vti1a	9.60E-172	0.894333026	1.94E-167	Proacinar
Sbf2	3.03E-171	0.816720321	6.12E-167	Proacinar
Hectd1	3.73E-171	0.551726173	7.52E-167	Proacinar
Hnrnpc	5.83E-171	0.332991831	1.18E-166	Proacinar
Oxr1	9.20E-171	0.779177267	1.86E-166	Proacinar
Srrm2	3.72E-170	0.371376718	7.51E-166	Proacinar
Rnf19a	5.33E-170	0.827793086	1.08E-165	Proacinar
Cpne8	8.86E-170	0.466756568	1.79E-165	Proacinar
Arglu1	1.04E-169	0.45474213	2.11E-165	Proacinar
Scaf8	2.35E-169	0.765299486	4.75E-165	Proacinar
Itga6	3.11E-169	0.3458834	6.28E-165	Proacinar
Usp9x	1.47E-168	0.567192257	2.97E-164	Proacinar
Mycbp2	1.11E-167	0.611400951	2.24E-163	Proacinar
Myo10	1.64E-166	0.728823384	3.32E-162	Proacinar
Itpr2	1.91E-166	0.684344025	3.86E-162	Proacinar
Luzp1	3.61E-166	0.347763822	7.28E-162	Proacinar
Atxn1	4.52E-166	0.528186979	9.13E-162	Proacinar
Map3k1	1.38E-165	0.559718933	2.79E-161	Proacinar
Prpf40a	1.74E-165	0.256773995	3.51E-161	Proacinar
Cnot4	1.79E-165	0.668951839	3.61E-161	Proacinar
Aig1	1.87E-165	0.524564297	3.78E-161	Proacinar
Ube2e2	1.92E-165	0.672585454	3.89E-161	Proacinar
Lcor	5.84E-165	0.867025818	1.18E-160	Proacinar
Srek1	9.16E-165	0.776647342	1.85E-160	Proacinar
Senp6	1.34E-164	0.413186803	2.70E-160	Proacinar
Ppp1r12a	9.37E-164	0.538910048	1.89E-159	Proacinar
Utrn	9.73E-164	0.681876288	1.96E-159	Proacinar
Ash1l	1.26E-163	0.537951005	2.55E-159	Proacinar
Afdn	2.89E-163	0.659194549	5.83E-159	Proacinar
Baz2b	2.96E-163	0.77678919	5.98E-159	Proacinar
Arhgap5	4.05E-163	0.379374535	8.17E-159	Proacinar
Pitpnc1	1.45E-162	0.61558789	2.94E-158	Proacinar
Rsrc1	2.01E-162	0.669404466	4.06E-158	Proacinar
Eya2	2.83E-162	0.495565866	5.72E-158	Proacinar
Kcnq1ot1	4.12E-162	1.185995293	8.32E-158	Proacinar
Myof	5.17E-162	0.359712141	1.04E-157	Proacinar
Glis3	8.36E-162	0.954975836	1.69E-157	Proacinar
Xdh	1.74E-161	0.701021951	3.52E-157	Proacinar
Rbbp6	1.94E-161	0.432031992	3.92E-157	Proacinar
Nfib	2.10E-161	0.536474132	4.24E-157	Proacinar
Agfg1	6.05E-161	0.718204082	1.22E-156	Proacinar
Atp9b	2.86E-160	0.778796993	5.78E-156	Proacinar
Zfand6	8.47E-160	0.284472398	1.71E-155	Proacinar
Nktr	9.33E-160	0.624648186	1.88E-155	Proacinar
Akap9	1.06E-159	0.615333515	2.14E-155	Proacinar
Dtnb	1.18E-159	0.833858061	2.39E-155	Proacinar
Arid5b	2.03E-159	0.636857344	4.10E-155	Proacinar
Setd5	2.23E-159	0.664811771	4.50E-155	Proacinar
Smg6	3.20E-159	0.671379256	6.46E-155	Proacinar
Stag1	9.27E-159	0.66349407	1.87E-154	Proacinar
Arid4b	2.43E-158	0.348558876	4.90E-154	Proacinar
Kmt2e	3.17E-158	0.543207567	6.40E-154	Proacinar
Esyt2	1.18E-157	0.789096498	2.39E-153	Proacinar
Usp24	1.45E-157	0.773129967	2.92E-153	Proacinar
Apobec3	2.95E-157	0.536048371	5.95E-153	Proacinar
Rbms3	3.55E-157	0.625815276	7.18E-153	Proacinar
Lurap1l	5.17E-157	0.684580036	1.04E-152	Proacinar
Birc6	5.47E-157	0.545576938	1.10E-152	Proacinar
Fam172a	1.11E-156	0.680964602	2.24E-152	Proacinar
Slc44a1	1.47E-156	0.536880456	2.96E-152	Proacinar
Clcn3	1.53E-156	0.943897733	3.10E-152	Proacinar
Tnrc6b	1.79E-156	0.671389827	3.61E-152	Proacinar
Cdk12	2.27E-156	0.780007564	4.58E-152	Proacinar
Nr6a1	4.13E-156	0.982424334	8.34E-152	Proacinar
Gm49890	5.75E-156	0.676705114	1.16E-151	Proacinar
Ubr5	6.47E-156	0.596242341	1.31E-151	Proacinar
Nedd4l	7.97E-156	0.910272972	1.61E-151	Proacinar
Qk	1.06E-155	0.534409386	2.13E-151	Proacinar
Cat	2.24E-155	0.399263495	4.53E-151	Proacinar
Magi1	3.24E-155	0.891354275	6.54E-151	Proacinar
Kmt2c	5.16E-155	0.77301428	1.04E-150	Proacinar
Cdcp1	6.57E-155	0.466692343	1.33E-150	Proacinar
Gsk3b	7.59E-155	0.388204672	1.53E-150	Proacinar
Bptf	1.14E-154	0.571820244	2.31E-150	Proacinar
Vmp1	2.41E-154	0.4094037	4.88E-150	Proacinar
Eea1	3.28E-154	0.4505699	6.63E-150	Proacinar
Arhgef12	4.15E-154	0.520567484	8.38E-150	Proacinar
Ptpn13	2.29E-153	0.718191865	4.63E-149	Proacinar
Atp6v1a	2.92E-153	0.57784622	5.89E-149	Proacinar
Arhgef3	2.95E-153	0.926883279	5.96E-149	Proacinar
Mef2a	3.69E-153	0.612344408	7.44E-149	Proacinar
Rock1	1.25E-152	0.351026966	2.53E-148	Proacinar
Susd6	1.76E-152	0.828191117	3.56E-148	Proacinar
Lgr4	1.88E-152	0.835878331	3.79E-148	Proacinar
Fbxo11	2.04E-152	0.660778051	4.12E-148	Proacinar
Mbnl1	6.13E-152	0.675621175	1.24E-147	Proacinar
Phf3	1.07E-151	0.481574438	2.17E-147	Proacinar
R3hdm1	1.80E-151	0.637315182	3.64E-147	Proacinar
Zfp644	3.28E-151	0.575914434	6.62E-147	Proacinar
Bclaf1	4.03E-151	0.26124251	8.14E-147	Proacinar
Dock7	2.65E-150	0.550586611	5.35E-146	Proacinar
Nupr1	4.75E-150	0.778654589	9.59E-146	Proacinar
Ecpas	5.05E-150	0.741078588	1.02E-145	Proacinar
Klhl24	9.56E-150	0.797566482	1.93E-145	Proacinar
Nbea	2.00E-149	0.831879681	4.04E-145	Proacinar
Mar-07	3.82E-149	0.508780161	7.71E-145	Proacinar
Dip2b	1.02E-148	0.784658041	2.05E-144	Proacinar
Fmn1	1.39E-148	0.842134846	2.80E-144	Proacinar
Faf1	1.89E-148	0.694098182	3.82E-144	Proacinar
Foxn3	2.31E-148	0.659309136	4.67E-144	Proacinar
Atrx	2.90E-148	0.379287458	5.85E-144	Proacinar
Zfp280d	3.51E-148	0.771415385	7.08E-144	Proacinar
Zfand3	4.97E-148	0.693953386	1.00E-143	Proacinar
Ascc3	7.58E-148	0.723004249	1.53E-143	Proacinar
Spag9	1.12E-147	0.460430849	2.26E-143	Proacinar
Ppfibp1	2.38E-147	0.325103276	4.80E-143	Proacinar
Smg1	1.37E-146	0.729829008	2.77E-142	Proacinar
Map3k20	2.13E-146	0.770586873	4.30E-142	Proacinar
Nf1	2.84E-146	0.717770332	5.73E-142	Proacinar
Klf5	4.59E-146	0.41480915	9.27E-142	Proacinar
Phf14	5.69E-146	0.597934453	1.15E-141	Proacinar
Nek7	8.88E-146	0.664385087	1.79E-141	Proacinar
Pawr	9.34E-146	0.547215852	1.89E-141	Proacinar
Elf1	1.01E-145	0.518659808	2.04E-141	Proacinar
Macc1	1.39E-145	0.917356835	2.82E-141	Proacinar
Pnisr	3.00E-145	0.31859816	6.06E-141	Proacinar
Bcas3	3.54E-145	0.854912408	7.14E-141	Proacinar
Zfp292	4.18E-145	0.668219713	8.44E-141	Proacinar
Flrt2	1.03E-144	0.871235636	2.09E-140	Proacinar
Cdk13	1.62E-144	0.596820998	3.27E-140	Proacinar
Myo1d	2.03E-144	0.760165878	4.09E-140	Proacinar
Brwd1	3.33E-144	0.756850021	6.72E-140	Proacinar
Pls3	3.51E-144	0.320758104	7.08E-140	Proacinar
Arfgef1	3.53E-144	0.606586545	7.12E-140	Proacinar
Acap2	7.19E-144	0.359640824	1.45E-139	Proacinar
Sppl3	9.05E-144	0.605057046	1.83E-139	Proacinar
Zfp609	1.60E-143	0.749837944	3.23E-139	Proacinar
Myo1b	2.24E-143	0.479166419	4.52E-139	Proacinar
Mbd5	4.54E-143	0.752398571	9.17E-139	Proacinar
Chd6	5.05E-143	0.69012464	1.02E-138	Proacinar
Ctnnd1	1.60E-142	0.52285837	3.23E-138	Proacinar
Jak2	2.39E-142	0.751482635	4.83E-138	Proacinar
Ankhd1	2.76E-142	0.649957588	5.57E-138	Proacinar
Ubn2	3.06E-142	0.569920357	6.18E-138	Proacinar
Pdcd4	4.42E-142	0.500380035	8.92E-138	Proacinar
Ythdf3	8.18E-142	0.765489876	1.65E-137	Proacinar
2610035D17Rik	8.86E-142	0.926721506	1.79E-137	Proacinar
Pten	1.26E-141	0.365659186	2.54E-137	Proacinar
Nt5c2	1.69E-141	0.798998898	3.41E-137	Proacinar
Ddi2	2.85E-141	0.709741506	5.75E-137	Proacinar
Csnk1g1	3.18E-141	0.8552675	6.42E-137	Proacinar
Patj	4.12E-141	0.793685846	8.33E-137	Proacinar
Nsd1	4.44E-141	0.506212172	8.96E-137	Proacinar
Sltm	5.35E-141	0.671628804	1.08E-136	Proacinar
Tnpo1	8.12E-141	0.802538567	1.64E-136	Proacinar
Mbtd1	9.67E-141	0.745281341	1.95E-136	Proacinar
Ptbp3	1.48E-140	0.294712214	2.98E-136	Proacinar
Fubp1	1.84E-140	0.622255825	3.71E-136	Proacinar
Pkn2	2.08E-140	0.352458171	4.20E-136	Proacinar
Mapk1	5.13E-140	0.383052208	1.04E-135	Proacinar
Kdm5a	8.82E-140	0.549107506	1.78E-135	Proacinar
Tnrc6a	2.63E-139	0.717506089	5.31E-135	Proacinar
Resf1	2.85E-139	0.566248871	5.75E-135	Proacinar
Gclc	3.32E-139	0.737996008	6.71E-135	Proacinar
Zranb2	3.92E-139	0.254679231	7.91E-135	Proacinar
Pbrm1	4.07E-139	0.300454921	8.21E-135	Proacinar
Ablim1	4.16E-139	0.852976071	8.40E-135	Proacinar
Ifrd1	4.91E-139	0.490867706	9.92E-135	Proacinar
Asxl2	6.03E-139	0.792027242	1.22E-134	Proacinar
Usp3	9.21E-139	0.528003646	1.86E-134	Proacinar
Wdr33	1.28E-138	0.606843164	2.58E-134	Proacinar
Tbc1d5	1.34E-138	0.8101791	2.71E-134	Proacinar
Nsd3	1.91E-138	0.560857721	3.86E-134	Proacinar
Wnk1	2.05E-138	0.650879805	4.13E-134	Proacinar
Zswim6	5.90E-138	0.759793668	1.19E-133	Proacinar
Fxr1	1.30E-137	0.28899466	2.63E-133	Proacinar
2610307P16Rik	1.59E-137	0.734401546	3.20E-133	Proacinar
Vps13b	1.59E-137	0.765051486	3.20E-133	Proacinar
Slmap	1.99E-137	0.742459767	4.02E-133	Proacinar
Ubap2l	2.08E-137	0.320352706	4.21E-133	Proacinar
Man1a2	2.69E-137	0.275789335	5.42E-133	Proacinar
Ewsr1	3.16E-137	0.630810671	6.39E-133	Proacinar
Apc	5.55E-137	0.614675826	1.12E-132	Proacinar
Scaper	7.43E-137	0.699446857	1.50E-132	Proacinar
Fcho2	8.28E-137	0.538542972	1.67E-132	Proacinar
Fndc3a	1.28E-136	0.55835034	2.58E-132	Proacinar
Hivep2	1.39E-136	0.787469279	2.82E-132	Proacinar
Stat3	1.87E-136	0.565734217	3.77E-132	Proacinar
Tanc2	2.32E-136	0.648579027	4.68E-132	Proacinar
Med13	4.24E-136	0.469388159	8.57E-132	Proacinar
Ambra1	4.37E-136	0.803095656	8.83E-132	Proacinar
Ubr3	5.90E-136	0.705647928	1.19E-131	Proacinar
8430419K02Rik	6.02E-136	0.760008422	1.22E-131	Proacinar
Rabgap1l	6.57E-136	0.659744074	1.33E-131	Proacinar
Tbl1xr1	1.01E-135	0.505769449	2.03E-131	Proacinar
Bmpr1a	1.34E-135	0.5620851	2.70E-131	Proacinar
Mindy3	1.48E-135	0.623414321	2.98E-131	Proacinar
N4bp2l2	2.03E-135	0.526864692	4.10E-131	Proacinar
Brd4	2.36E-135	0.385047248	4.77E-131	Proacinar
Tlk2	3.52E-135	0.560793746	7.11E-131	Proacinar
Trio	3.65E-135	0.788280416	7.37E-131	Proacinar
Rapgef2	4.33E-135	0.852734872	8.75E-131	Proacinar
Ppargc1a	4.80E-135	1.697542978	9.70E-131	Proacinar
Zmiz1	7.41E-135	0.391249229	1.50E-130	Proacinar
Exoc6b	2.29E-134	0.738181478	4.63E-130	Proacinar
Thoc2	2.97E-134	0.648113019	5.99E-130	Proacinar
Slc38a2	3.00E-134	0.396347153	6.06E-130	Proacinar
Usp15	5.33E-134	0.514122187	1.08E-129	Proacinar
Gnaq	6.85E-134	0.510962179	1.38E-129	Proacinar
Cnot2	8.59E-134	0.50819249	1.74E-129	Proacinar
Rbm26	1.53E-133	0.586230317	3.10E-129	Proacinar
Smad1	1.58E-133	0.269508983	3.19E-129	Proacinar
Angpt1	1.75E-133	1.033192002	3.54E-129	Proacinar
Frk	2.92E-133	0.9663579	5.91E-129	Proacinar
Nufip2	5.98E-133	0.496643695	1.21E-128	Proacinar
Mctp2	1.28E-132	0.814583567	2.59E-128	Proacinar
Pvt1	1.34E-132	0.800594675	2.70E-128	Proacinar
Ino80	3.25E-132	0.709435905	6.57E-128	Proacinar
Fkbp5	3.63E-132	0.35395569	7.34E-128	Proacinar
Tulp4	4.00E-132	0.32239773	8.08E-128	Proacinar
Naaladl2	4.46E-132	1.054657388	9.00E-128	Proacinar
Ttc14	6.45E-132	0.650849475	1.30E-127	Proacinar
Ddx17	1.75E-131	0.332784527	3.54E-127	Proacinar
Smad4	1.86E-131	0.392507863	3.76E-127	Proacinar
Map2k4	2.57E-131	0.5610997	5.19E-127	Proacinar
Fam193a	2.72E-131	0.770696702	5.50E-127	Proacinar
Trim44	3.16E-131	0.395254827	6.38E-127	Proacinar
Tbl1x	4.76E-131	0.45796528	9.62E-127	Proacinar
Med13l	4.84E-131	0.485788974	9.78E-127	Proacinar
Mdm4	7.72E-131	0.587092053	1.56E-126	Proacinar
Taf15	8.40E-131	0.439455813	1.70E-126	Proacinar
Svil	9.49E-131	0.757386726	1.92E-126	Proacinar
Rtn3	1.09E-130	0.26531412	2.21E-126	Proacinar
Rsrc2	1.18E-130	0.322613072	2.38E-126	Proacinar
Uhrf2	1.47E-130	0.619793119	2.97E-126	Proacinar
Pcmtd1	2.29E-130	0.358398445	4.63E-126	Proacinar
Gpatch8	3.40E-130	0.608385934	6.86E-126	Proacinar
Sipa1l1	3.48E-130	0.711264326	7.03E-126	Proacinar
Fam49b	4.19E-130	0.475588798	8.45E-126	Proacinar
Atf6	4.67E-130	0.681457844	9.44E-126	Proacinar
Rsf1	4.86E-130	0.398305566	9.81E-126	Proacinar
Cdkal1	6.01E-130	0.773934887	1.21E-125	Proacinar
Cnot6l	2.10E-129	0.384671515	4.25E-125	Proacinar
Scmh1	2.37E-129	0.65117407	4.78E-125	Proacinar
Mcc	4.71E-129	0.680887995	9.51E-125	Proacinar
Eif4g3	4.75E-129	0.565901252	9.60E-125	Proacinar
Net1	6.98E-129	0.364509027	1.41E-124	Proacinar
Pcm1	1.57E-128	0.41089412	3.18E-124	Proacinar
Zfr	1.77E-128	0.492876431	3.57E-124	Proacinar
Zfp148	2.50E-128	0.353529858	5.06E-124	Proacinar
Kpna4	3.81E-128	0.392199513	7.69E-124	Proacinar
Uri1	4.75E-128	0.311512296	9.60E-124	Proacinar
Sash1	4.80E-128	0.488579535	9.70E-124	Proacinar
Wwtr1	5.45E-128	0.511065047	1.10E-123	Proacinar
Slc7a11	7.32E-128	0.702009992	1.48E-123	Proacinar
Stk3	1.09E-127	0.64322216	2.20E-123	Proacinar
Dip2c	1.96E-127	0.786458174	3.96E-123	Proacinar
Btbd7	2.13E-127	0.507954543	4.30E-123	Proacinar
Mier1	5.44E-127	0.404251594	1.10E-122	Proacinar
Cyfip1	5.77E-127	0.281519709	1.16E-122	Proacinar
Efna5	5.89E-127	0.71253806	1.19E-122	Proacinar
Usp47	7.88E-127	0.57900216	1.59E-122	Proacinar
Ccnl1	8.22E-127	0.325669623	1.66E-122	Proacinar
Taok1	1.51E-126	0.503189198	3.04E-122	Proacinar
Zfp407	1.61E-126	0.772304213	3.25E-122	Proacinar
Rlim	1.93E-126	0.578268102	3.89E-122	Proacinar
Eif4g1	4.14E-126	0.369286531	8.35E-122	Proacinar
Pdgfc	6.92E-126	0.646796202	1.40E-121	Proacinar
Eps8	7.39E-126	0.44920714	1.49E-121	Proacinar
Suco	8.43E-126	0.462731337	1.70E-121	Proacinar
AY036118	1.57E-125	0.715258823	3.17E-121	Proacinar
Neo1	2.70E-125	0.613843367	5.45E-121	Proacinar
Mark3	8.94E-125	0.43988422	1.81E-120	Proacinar
Cab39	2.20E-124	0.280818829	4.45E-120	Proacinar
Cd44	2.99E-124	0.524555588	6.03E-120	Proacinar
Adnp	3.39E-124	0.277391028	6.85E-120	Proacinar
Oga	3.66E-124	0.775969008	7.38E-120	Proacinar
Mprip	4.82E-124	0.594000079	9.73E-120	Proacinar
Galnt18	2.06E-123	0.609730242	4.17E-119	Proacinar
Dennd4c	2.54E-123	0.822237225	5.13E-119	Proacinar
Arhgap32	3.75E-123	0.692590172	7.58E-119	Proacinar
Actn1	6.84E-123	0.384438188	1.38E-118	Proacinar
Ap3b1	1.66E-122	0.483274195	3.34E-118	Proacinar
Slc22a23	2.91E-122	0.793703178	5.87E-118	Proacinar
Ube2g1	3.22E-122	0.51264518	6.51E-118	Proacinar
Fhl2	3.83E-122	0.37451391	7.73E-118	Proacinar
mt-Nd6	6.16E-122	1.061285893	1.24E-117	Proacinar
Cop1	8.94E-122	0.529481722	1.80E-117	Proacinar
Itgav	1.10E-121	0.474439164	2.23E-117	Proacinar
Trpm7	1.20E-121	0.675794171	2.42E-117	Proacinar
Top2b	1.56E-121	0.31219043	3.15E-117	Proacinar
Golga4	1.86E-121	0.457112252	3.75E-117	Proacinar
Dhx36	2.29E-121	0.325651253	4.62E-117	Proacinar
Wdr26	3.26E-121	0.300629335	6.58E-117	Proacinar
Trps1	5.22E-121	0.828310139	1.05E-116	Proacinar
Usp25	7.23E-121	0.398919112	1.46E-116	Proacinar
Trim33	8.42E-121	0.401288535	1.70E-116	Proacinar
Ogt	1.22E-120	0.525040192	2.47E-116	Proacinar
Ccny	1.23E-120	0.485264937	2.49E-116	Proacinar
Fryl	2.16E-120	0.628762099	4.37E-116	Proacinar
Ddx50	2.25E-120	0.423289815	4.54E-116	Proacinar
Tab2	1.06E-119	0.565936282	2.14E-115	Proacinar
Elavl1	1.68E-119	0.434700135	3.38E-115	Proacinar
Fgfr2	2.44E-119	0.729311484	4.93E-115	Proacinar
Efnb2	2.52E-119	0.537484822	5.08E-115	Proacinar
Arhgap42	5.62E-119	0.61771558	1.14E-114	Proacinar
Snrnp70	1.13E-118	0.489404882	2.28E-114	Proacinar
Ptbp2	1.20E-118	0.657982368	2.43E-114	Proacinar
Braf	2.17E-118	0.716325748	4.39E-114	Proacinar
Bmt2	4.19E-118	0.621709468	8.47E-114	Proacinar
Tanc1	4.33E-118	0.529744652	8.75E-114	Proacinar
Igf1r	4.85E-118	0.530678931	9.80E-114	Proacinar
Spata5	4.94E-118	0.616050031	9.97E-114	Proacinar
Enah	5.37E-118	0.385838773	1.08E-113	Proacinar
Atp2a2	5.76E-118	0.252568262	1.16E-113	Proacinar
Ltbp1	5.81E-118	0.696136334	1.17E-113	Proacinar
Prickle1	6.27E-118	0.901473646	1.27E-113	Proacinar
Moxd1	1.76E-117	0.284895228	3.56E-113	Proacinar
Tlk1	2.43E-117	0.493093673	4.90E-113	Proacinar
Fgf1	2.53E-117	0.442254365	5.11E-113	Proacinar
Chka	5.84E-117	0.844442289	1.18E-112	Proacinar
Clip4	1.09E-116	0.490565887	2.21E-112	Proacinar
Adam10	1.26E-116	0.371741222	2.54E-112	Proacinar
Trip11	1.70E-116	0.279933053	3.44E-112	Proacinar
Nfkb1	1.74E-116	0.522253454	3.51E-112	Proacinar
Tcf20	2.51E-116	0.576438177	5.07E-112	Proacinar
Ranbp2	6.74E-116	0.497823511	1.36E-111	Proacinar
Rev3l	7.08E-116	0.63178619	1.43E-111	Proacinar
Tbce	1.01E-115	0.55416458	2.05E-111	Proacinar
Relch	1.95E-115	0.629790023	3.93E-111	Proacinar
Gpbp1	2.79E-115	0.282910448	5.63E-111	Proacinar
Ccnl2	2.98E-115	0.445844929	6.01E-111	Proacinar
Aff1	3.19E-115	0.657872267	6.44E-111	Proacinar
Zzz3	3.33E-115	0.558566294	6.73E-111	Proacinar
Atf7	4.38E-115	0.589047078	8.85E-111	Proacinar
Celf1	6.45E-115	0.600158596	1.30E-110	Proacinar
Zfhx3	8.56E-115	0.36069189	1.73E-110	Proacinar
Airn	3.79E-114	0.701872353	7.65E-110	Proacinar
Maml2	9.11E-114	0.48168134	1.84E-109	Proacinar
Zmym4	1.43E-113	0.584742599	2.88E-109	Proacinar
Tpp2	1.54E-113	0.477658211	3.12E-109	Proacinar
App	1.58E-113	0.268095863	3.20E-109	Proacinar
Phf21a	1.65E-113	0.706029624	3.33E-109	Proacinar
Psmd14	2.37E-113	0.408657549	4.78E-109	Proacinar
Ppp4r3b	3.32E-113	0.32561448	6.71E-109	Proacinar
Dnajc1	4.19E-113	0.394879594	8.47E-109	Proacinar
Pum2	4.88E-113	0.609102495	9.86E-109	Proacinar
Tgfb2	5.99E-113	0.431996421	1.21E-108	Proacinar
Cdc42bpa	6.20E-113	0.561337951	1.25E-108	Proacinar
Cux1	6.56E-113	0.390805802	1.33E-108	Proacinar
Nt5e	6.69E-113	0.600521148	1.35E-108	Proacinar
Arid1b	8.74E-113	0.744204846	1.76E-108	Proacinar
Plxdc2	9.53E-113	0.668044481	1.92E-108	Proacinar
Phldb2	1.10E-112	0.361460099	2.22E-108	Proacinar
Ssbp2	1.16E-112	0.259913854	2.34E-108	Proacinar
Hnrnpm	2.80E-112	0.470202347	5.66E-108	Proacinar
Tra2a	2.97E-112	0.511245145	6.00E-108	Proacinar
Chchd3	5.75E-112	0.289077742	1.16E-107	Proacinar
Atp13a3	8.80E-112	0.442088665	1.78E-107	Proacinar
Rapgef6	1.00E-111	0.520552864	2.02E-107	Proacinar
Errfi1	1.16E-111	0.503109907	2.34E-107	Proacinar
Frmd6	1.51E-111	0.263876287	3.05E-107	Proacinar
Tut7	1.60E-111	0.3414545	3.23E-107	Proacinar
Tra2b	1.73E-111	0.360868775	3.50E-107	Proacinar
Cox16	1.89E-111	0.362872874	3.81E-107	Proacinar
Peak1	8.47E-111	0.633527076	1.71E-106	Proacinar
Dock1	9.04E-111	0.569224934	1.83E-106	Proacinar
Egfr	2.36E-110	0.483420748	4.77E-106	Proacinar
Babam2	2.66E-110	0.467929089	5.38E-106	Proacinar
Zmynd11	4.10E-110	0.289087632	8.29E-106	Proacinar
Rasa1	5.70E-110	0.431761365	1.15E-105	Proacinar
Fnip1	5.83E-110	0.635719276	1.18E-105	Proacinar
Asap1	6.50E-110	0.506589647	1.31E-105	Proacinar
Lama3	9.61E-110	0.372841536	1.94E-105	Proacinar
Picalm	9.97E-110	0.456064039	2.01E-105	Proacinar
Nipa2	1.26E-109	0.41135058	2.54E-105	Proacinar
Cdh1	1.56E-109	0.362328763	3.15E-105	Proacinar
Mir99ahg	2.47E-109	0.756389968	5.00E-105	Proacinar
Bach2	6.04E-109	0.733054002	1.22E-104	Proacinar
Ap1g1	9.80E-109	0.366446228	1.98E-104	Proacinar
Anxa1	1.09E-108	0.504831959	2.21E-104	Proacinar
Csnk1g3	1.24E-108	0.338536914	2.50E-104	Proacinar
Ext1	1.26E-108	0.540133559	2.54E-104	Proacinar
Cmss1	3.43E-108	0.294206714	6.92E-104	Proacinar
Erc1	4.03E-108	0.622140572	8.14E-104	Proacinar
Adgrl3	4.92E-108	0.625725229	9.93E-104	Proacinar
Yars	1.30E-107	0.43546554	2.62E-103	Proacinar
Zwint	2.62E-107	0.517122148	5.30E-103	Proacinar
Sbno1	3.12E-107	0.272111977	6.30E-103	Proacinar
Kansl1l	3.67E-107	0.843264724	7.42E-103	Proacinar
Phip	1.13E-106	0.517983186	2.28E-102	Proacinar
Nbeal1	2.71E-106	0.392877303	5.47E-102	Proacinar
Lrp6	5.68E-106	0.508953011	1.15E-101	Proacinar
Parva	1.13E-105	0.295304882	2.29E-101	Proacinar
Pds5a	2.23E-105	0.564958106	4.51E-101	Proacinar
Cdk6	8.19E-105	0.48861651	1.65E-100	Proacinar
Rasal2	5.21E-104	0.731904829	1.05E-99	Proacinar
Dock9	5.59E-104	0.525232498	1.13E-99	Proacinar
Rai14	1.12E-103	0.462600603	2.25E-99	Proacinar
Bod1l	1.39E-103	0.276231411	2.80E-99	Proacinar
Prpf4b	1.69E-103	0.36765375	3.41E-99	Proacinar
Rfx7	2.63E-103	0.589586536	5.32E-99	Proacinar
Slc4a7	3.67E-103	0.295359753	7.40E-99	Proacinar
Clk1	1.39E-102	0.582699685	2.81E-98	Proacinar
Acvr2a	1.76E-102	0.588336528	3.56E-98	Proacinar
Gtdc1	4.85E-102	0.733726388	9.80E-98	Proacinar
Mast2	6.25E-102	0.632933398	1.26E-97	Proacinar
Znrf3	1.35E-101	0.663361158	2.72E-97	Proacinar
Kdm6a	2.72E-101	0.595170182	5.50E-97	Proacinar
4632427E13Rik	2.76E-101	0.573651946	5.57E-97	Proacinar
Irs1	5.80E-101	0.661705988	1.17E-96	Proacinar
Ptprg	3.54E-100	0.604816666	7.15E-96	Proacinar
Sf3b3	3.92E-100	0.380260826	7.91E-96	Proacinar
Tcf4	8.43E-100	0.513740058	1.70E-95	Proacinar
Zdhhc20	1.28E-99	0.377977421	2.58E-95	Proacinar
Rlf	2.82E-99	0.413494463	5.69E-95	Proacinar
Ptk2	1.70E-98	0.568761599	3.43E-94	Proacinar
Dapk1	1.74E-98	0.344173323	3.51E-94	Proacinar
Trim24	4.77E-98	0.398876505	9.64E-94	Proacinar
Pam	6.30E-98	0.394922621	1.27E-93	Proacinar
Mpp5	3.25E-97	0.58844241	6.57E-93	Proacinar
Abl2	2.09E-96	0.49610857	4.22E-92	Proacinar
Mllt10	4.63E-95	0.478978666	9.35E-91	Proacinar
Slc20a2	7.39E-95	0.417270116	1.49E-90	Proacinar
Auts2	5.41E-94	0.528303297	1.09E-89	Proacinar
Tank	9.88E-94	0.485742114	2.00E-89	Proacinar
Nedd9	1.12E-93	0.27633912	2.27E-89	Proacinar
Pcdh7	1.43E-93	0.315637986	2.89E-89	Proacinar
5330438D12Rik	3.00E-93	1.025092998	6.05E-89	Proacinar
Myo1e	8.20E-92	0.447246212	1.66E-87	Proacinar
Slc7a1	1.22E-91	0.390591782	2.45E-87	Proacinar
Gpc6	1.50E-91	0.582413125	3.02E-87	Proacinar
Mysm1	4.16E-91	0.289805258	8.40E-87	Proacinar
Mid1	6.65E-90	0.655079432	1.34E-85	Proacinar
Tnrc6c	2.53E-88	0.349090698	5.11E-84	Proacinar
Mical3	6.40E-88	0.373707728	1.29E-83	Proacinar
Ppp2r3a	4.40E-86	0.382615262	8.90E-82	Proacinar
Tnik	3.38E-85	0.570203409	6.82E-81	Proacinar
9930021J03Rik	9.22E-85	0.289801094	1.86E-80	Proacinar
Tfcp2l1	2.28E-84	0.277505416	4.60E-80	Proacinar
Immp2l	4.62E-83	0.45505082	9.32E-79	Proacinar
Col4a5	2.88E-81	0.308987453	5.82E-77	Proacinar
Sh3rf1	2.34E-72	0.278208691	4.74E-68	Proacinar
Cers6	1.41E-70	0.318795597	2.85E-66	Proacinar
mt-Cytb	0	1.352367911	0	Stem_Progenitor_2
mt-Co3	0	1.317743357	0	Stem_Progenitor_2
mt-Nd4	0	1.315462653	0	Stem_Progenitor_2
mt-Atp6	0	1.287112123	0	Stem_Progenitor_2
Ext1	0	1.26924894	0	Stem_Progenitor_2
mt-Co2	0	1.265740371	0	Stem_Progenitor_2
mt-Nd1	0	1.252464619	0	Stem_Progenitor_2
mt-Nd2	0	1.241684276	0	Stem_Progenitor_2
Errfi1	0	1.229888614	0	Stem_Progenitor_2
mt-Co1	0	1.225325654	0	Stem_Progenitor_2
Slc7a11	0	1.213161536	0	Stem_Progenitor_2
Malat1	0	1.208387789	0	Stem_Progenitor_2
Cdh13	0	1.183504601	0	Stem_Progenitor_2
Rbms3	0	1.171813962	0	Stem_Progenitor_2
Adgrl3	0	1.157288123	0	Stem_Progenitor_2
Frmd4b	0	1.147435454	0	Stem_Progenitor_2
Atxn1	0	1.142568051	0	Stem_Progenitor_2
mt-Nd5	0	1.137280732	0	Stem_Progenitor_2
Aopep	0	1.132949522	0	Stem_Progenitor_2
mt-Nd4l	0	1.126030138	0	Stem_Progenitor_2
Pitpnc1	0	1.124485131	0	Stem_Progenitor_2
Pdlim5	0	1.094434845	0	Stem_Progenitor_2
Kalrn	0	1.082241124	0	Stem_Progenitor_2
Stag1	0	1.073554262	0	Stem_Progenitor_2
Xist	0	1.072184298	0	Stem_Progenitor_2
Maml2	0	1.071994244	0	Stem_Progenitor_2
Mcc	0	1.071020711	0	Stem_Progenitor_2
Fgfr2	0	1.05653783	0	Stem_Progenitor_2
Tcf12	0	1.054382783	0	Stem_Progenitor_2
Irs1	0	1.044596803	0	Stem_Progenitor_2
Mid1	0	1.04077643	0	Stem_Progenitor_2
Pard3	0	1.036058216	0	Stem_Progenitor_2
Egfr	0	1.035320614	0	Stem_Progenitor_2
Cadm1	0	1.032744418	0	Stem_Progenitor_2
Ank3	0	1.030203807	0	Stem_Progenitor_2
Neat1	0	1.018983386	0	Stem_Progenitor_2
Ntrk3	0	0.998589978	0	Stem_Progenitor_2
Dtnb	0	0.995907515	0	Stem_Progenitor_2
Fbxl17	0	0.989555533	0	Stem_Progenitor_2
Cers6	0	0.98593357	0	Stem_Progenitor_2
Luc7l2	0	0.98544318	0	Stem_Progenitor_2
Mbnl1	0	0.979383643	0	Stem_Progenitor_2
Smg1	0	0.973767149	0	Stem_Progenitor_2
Immp2l	0	0.972744741	0	Stem_Progenitor_2
Nfib	0	0.970214382	0	Stem_Progenitor_2
Efna5	0	0.968587032	0	Stem_Progenitor_2
Vav3	0	0.968017139	0	Stem_Progenitor_2
Gm49890	0	0.967435618	0	Stem_Progenitor_2
Slc20a2	0	0.965541219	0	Stem_Progenitor_2
Pcdh7	0	0.964045435	0	Stem_Progenitor_2
Wwox	0	0.961804176	0	Stem_Progenitor_2
Ahr	0	0.957337048	0	Stem_Progenitor_2
2610307P16Rik	0	0.957084206	0	Stem_Progenitor_2
Mir99ahg	0	0.956708448	0	Stem_Progenitor_2
Gphn	0	0.956659014	0	Stem_Progenitor_2
Fat1	0	0.953396602	0	Stem_Progenitor_2
Gnaq	0	0.953338293	0	Stem_Progenitor_2
Macf1	0	0.953191736	0	Stem_Progenitor_2
Dst	0	0.952211462	0	Stem_Progenitor_2
Tanc2	0	0.951227876	0	Stem_Progenitor_2
Zcchc7	0	0.946450811	0	Stem_Progenitor_2
Nf1	0	0.94485711	0	Stem_Progenitor_2
Rere	0	0.944513222	0	Stem_Progenitor_2
Rai14	0	0.941291751	0	Stem_Progenitor_2
Ccn1	0	0.939203451	0	Stem_Progenitor_2
Ptprk	0	0.936304044	0	Stem_Progenitor_2
Vcl	0	0.935941402	0	Stem_Progenitor_2
Large1	0	0.933127602	0	Stem_Progenitor_2
Tnik	0	0.930778265	0	Stem_Progenitor_2
Fam172a	0	0.930186419	0	Stem_Progenitor_2
Strn3	0	0.929719486	0	Stem_Progenitor_2
Magi1	0	0.926811155	0	Stem_Progenitor_2
Cdc42bpa	0	0.926301687	0	Stem_Progenitor_2
Phldb2	0	0.926178242	0	Stem_Progenitor_2
Xdh	0	0.926071348	0	Stem_Progenitor_2
Ptbp2	0	0.925186597	0	Stem_Progenitor_2
AY036118	0	0.920956954	0	Stem_Progenitor_2
Ssbp2	0	0.920756769	0	Stem_Progenitor_2
Srek1	0	0.913978024	0	Stem_Progenitor_2
Pde7a	0	0.909375546	0	Stem_Progenitor_2
Zswim6	0	0.909232338	0	Stem_Progenitor_2
Cblb	0	0.90828179	0	Stem_Progenitor_2
Diaph2	0	0.907058652	0	Stem_Progenitor_2
Nfat5	0	0.905402061	0	Stem_Progenitor_2
Flrt2	0	0.904924096	0	Stem_Progenitor_2
Zbtb20	0	0.904455505	0	Stem_Progenitor_2
Ptprg	0	0.902998106	0	Stem_Progenitor_2
Fryl	0	0.900189323	0	Stem_Progenitor_2
Parp8	0	0.899481588	0	Stem_Progenitor_2
Sbf2	0	0.898404847	0	Stem_Progenitor_2
Ecpas	0	0.895445093	0	Stem_Progenitor_2
Ankrd17	0	0.890385142	0	Stem_Progenitor_2
Apbb2	0	0.888723292	0	Stem_Progenitor_2
Glis3	0	0.883559522	0	Stem_Progenitor_2
Arih1	0	0.883392091	0	Stem_Progenitor_2
Gclc	0	0.882254116	0	Stem_Progenitor_2
Zfp407	0	0.880284929	0	Stem_Progenitor_2
Clk1	0	0.877493529	0	Stem_Progenitor_2
Ambra1	0	0.874147414	0	Stem_Progenitor_2
4632427E13Rik	0	0.872271981	0	Stem_Progenitor_2
Enah	0	0.870488214	0	Stem_Progenitor_2
Slc4a7	0	0.86632801	0	Stem_Progenitor_2
Baz2b	0	0.865674455	0	Stem_Progenitor_2
Palld	0	0.860459185	0	Stem_Progenitor_2
Ptprz1	0	0.859755887	0	Stem_Progenitor_2
Znrf3	0	0.85936711	0	Stem_Progenitor_2
Nr6a1	0	0.859268318	0	Stem_Progenitor_2
Rbm39	0	0.855175748	0	Stem_Progenitor_2
Ino80	0	0.854976024	0	Stem_Progenitor_2
Mast2	0	0.847939434	0	Stem_Progenitor_2
Mbtd1	0	0.847593338	0	Stem_Progenitor_2
Rabgap1l	0	0.847190444	0	Stem_Progenitor_2
Vps13b	0	0.847022235	0	Stem_Progenitor_2
Lpp	0	0.845777	0	Stem_Progenitor_2
Ppp1r12a	0	0.844026399	0	Stem_Progenitor_2
Sh3d19	0	0.841169439	0	Stem_Progenitor_2
Fndc3b	0	0.837590019	0	Stem_Progenitor_2
Kansl1	0	0.836669024	0	Stem_Progenitor_2
Moxd1	0	0.83641209	0	Stem_Progenitor_2
Oxr1	0	0.834975021	0	Stem_Progenitor_2
Clic4	0	0.833946792	0	Stem_Progenitor_2
Jmjd1c	0	0.830801736	0	Stem_Progenitor_2
Meis2	0	0.830085968	0	Stem_Progenitor_2
Trp63	0	0.829376918	0	Stem_Progenitor_2
Auts2	0	0.828421421	0	Stem_Progenitor_2
Cdk12	0	0.82655646	0	Stem_Progenitor_2
Agfg1	0	0.825232872	0	Stem_Progenitor_2
Trip12	0	0.823084176	0	Stem_Progenitor_2
Pbx1	0	0.82167171	0	Stem_Progenitor_2
Pds5a	0	0.821661814	0	Stem_Progenitor_2
Maml3	0	0.82115907	0	Stem_Progenitor_2
Srsf11	0	0.819820291	0	Stem_Progenitor_2
Arid5b	0	0.818619321	0	Stem_Progenitor_2
Ankhd1	0	0.818579943	0	Stem_Progenitor_2
Atp9b	0	0.818106913	0	Stem_Progenitor_2
Abl2	0	0.817354786	0	Stem_Progenitor_2
Rbm26	0	0.81566223	0	Stem_Progenitor_2
Fubp1	0	0.814177001	0	Stem_Progenitor_2
Patj	0	0.81391592	0	Stem_Progenitor_2
Phf20l1	0	0.813875031	0	Stem_Progenitor_2
Ppp3ca	0	0.81363794	0	Stem_Progenitor_2
Slc7a1	0	0.813397065	0	Stem_Progenitor_2
Kmt2c	0	0.812407358	0	Stem_Progenitor_2
Mbd5	0	0.812286959	0	Stem_Progenitor_2
Utrn	0	0.812095771	0	Stem_Progenitor_2
Tcf20	0	0.811814659	0	Stem_Progenitor_2
Atrnl1	0	0.811540366	0	Stem_Progenitor_2
Ppp2r3a	0	0.810864023	0	Stem_Progenitor_2
Agap1	0	0.809905506	0	Stem_Progenitor_2
Tnpo1	0	0.808286504	0	Stem_Progenitor_2
Trio	0	0.806985479	0	Stem_Progenitor_2
Gmds	0	0.803375221	0	Stem_Progenitor_2
Mkln1	0	0.801623239	0	Stem_Progenitor_2
Nbea	0	0.801097302	0	Stem_Progenitor_2
Zfp280d	0	0.799812115	0	Stem_Progenitor_2
Cdkal1	0	0.793461761	0	Stem_Progenitor_2
Slc38a2	0	0.792036423	0	Stem_Progenitor_2
Tcf4	0	0.792004363	0	Stem_Progenitor_2
Chd6	0	0.788573676	0	Stem_Progenitor_2
Usp34	0	0.785272431	0	Stem_Progenitor_2
Huwe1	0	0.782570219	0	Stem_Progenitor_2
Brwd1	0	0.782280086	0	Stem_Progenitor_2
Scmh1	0	0.780100046	0	Stem_Progenitor_2
Rnf19a	0	0.778855288	0	Stem_Progenitor_2
Myo1d	0	0.775726149	0	Stem_Progenitor_2
Lgr4	0	0.774605195	0	Stem_Progenitor_2
Rfx7	0	0.774025709	0	Stem_Progenitor_2
Exoc6b	0	0.771627961	0	Stem_Progenitor_2
Golim4	0	0.770733399	0	Stem_Progenitor_2
Spata5	0	0.770574141	0	Stem_Progenitor_2
Thoc2	0	0.770253704	0	Stem_Progenitor_2
Rbm25	0	0.766028083	0	Stem_Progenitor_2
Etl4	0	0.765385949	0	Stem_Progenitor_2
Ascc3	0	0.764027584	0	Stem_Progenitor_2
Trpm7	0	0.760650775	0	Stem_Progenitor_2
Myo1e	0	0.757449302	0	Stem_Progenitor_2
Nedd9	0	0.757317764	0	Stem_Progenitor_2
Cdh3	0	0.75674326	0	Stem_Progenitor_2
Hivep2	0	0.756701529	0	Stem_Progenitor_2
Dip2c	0	0.754979827	0	Stem_Progenitor_2
Ptk2	0	0.753995	0	Stem_Progenitor_2
Fgf1	0	0.75350325	0	Stem_Progenitor_2
Pan3	0	0.752855833	0	Stem_Progenitor_2
Mbnl2	0	0.752332964	0	Stem_Progenitor_2
Zfp609	0	0.750710204	0	Stem_Progenitor_2
Meis1	0	0.750060783	0	Stem_Progenitor_2
Tbc1d5	0	0.749670278	0	Stem_Progenitor_2
Rbms1	0	0.749552349	0	Stem_Progenitor_2
Myo10	0	0.745976637	0	Stem_Progenitor_2
Tead1	0	0.745613651	0	Stem_Progenitor_2
Dock9	0	0.745141025	0	Stem_Progenitor_2
Spag9	0	0.742089735	0	Stem_Progenitor_2
Nckap1	0	0.74048229	0	Stem_Progenitor_2
Pls3	0	0.739557679	0	Stem_Progenitor_2
Nktr	0	0.738916135	0	Stem_Progenitor_2
Mprip	0	0.738307548	0	Stem_Progenitor_2
Fmn1	0	0.738230678	0	Stem_Progenitor_2
Ltbp1	0	0.737483348	0	Stem_Progenitor_2
Setd5	0	0.735824302	0	Stem_Progenitor_2
Atf7	0	0.733902743	0	Stem_Progenitor_2
Etv6	0	0.731183266	0	Stem_Progenitor_2
Lims1	0	0.730988001	0	Stem_Progenitor_2
Acvr2a	0	0.729508912	0	Stem_Progenitor_2
Dip2b	0	0.727679702	0	Stem_Progenitor_2
Phip	0	0.72661137	0	Stem_Progenitor_2
Dock1	0	0.726188481	0	Stem_Progenitor_2
Kpna4	0	0.724282302	0	Stem_Progenitor_2
Kdm6a	0	0.724243012	0	Stem_Progenitor_2
Rbm6	0	0.723590648	0	Stem_Progenitor_2
Nav2	0	0.723226299	0	Stem_Progenitor_2
Nfia	0	0.722445909	0	Stem_Progenitor_2
Tshz2	0	0.721847897	0	Stem_Progenitor_2
Anxa3	0	0.721774375	0	Stem_Progenitor_2
Cdk6	0	0.718672162	0	Stem_Progenitor_2
Trim24	0	0.717125068	0	Stem_Progenitor_2
Cnot4	0	0.716515053	0	Stem_Progenitor_2
Usp47	0	0.715779321	0	Stem_Progenitor_2
Exoc4	0	0.715415719	0	Stem_Progenitor_2
Fbxo11	0	0.714733208	0	Stem_Progenitor_2
Runx2	0	0.713649961	0	Stem_Progenitor_2
Itgav	0	0.710093508	0	Stem_Progenitor_2
Vti1a	0	0.709136835	0	Stem_Progenitor_2
Col18a1	0	0.707607991	0	Stem_Progenitor_2
Tmcc1	0	0.707521211	0	Stem_Progenitor_2
Usp24	0	0.7026428	0	Stem_Progenitor_2
Lncpint	0	0.702254542	0	Stem_Progenitor_2
Fam193a	0	0.700738092	0	Stem_Progenitor_2
Zmym4	0	0.699963805	0	Stem_Progenitor_2
Mical3	0	0.699797095	0	Stem_Progenitor_2
Asxl2	0	0.698317838	0	Stem_Progenitor_2
Pum2	0	0.698182068	0	Stem_Progenitor_2
Dlg1	0	0.696280644	0	Stem_Progenitor_2
Esyt2	0	0.695911418	0	Stem_Progenitor_2
Gpatch8	0	0.694551265	0	Stem_Progenitor_2
Aff1	0	0.693448428	0	Stem_Progenitor_2
Zfand3	0	0.692743786	0	Stem_Progenitor_2
Wls	0	0.692670657	0	Stem_Progenitor_2
Atp13a3	0	0.69232174	0	Stem_Progenitor_2
Foxp1	0	0.690388414	0	Stem_Progenitor_2
Igf1r	0	0.68960675	0	Stem_Progenitor_2
Wdr33	0	0.688753924	0	Stem_Progenitor_2
Erc1	0	0.686825373	0	Stem_Progenitor_2
Ythdf3	0	0.685506239	0	Stem_Progenitor_2
Mycbp2	0	0.685441115	0	Stem_Progenitor_2
Tnrc6c	0	0.685039363	0	Stem_Progenitor_2
Apc	0	0.684712123	0	Stem_Progenitor_2
Psme4	0	0.683082041	0	Stem_Progenitor_2
Tank	0	0.682257395	0	Stem_Progenitor_2
Ewsr1	0	0.677752799	0	Stem_Progenitor_2
Picalm	0	0.677379382	0	Stem_Progenitor_2
St5	0	0.677342815	0	Stem_Progenitor_2
Atp2b1	0	0.677334496	0	Stem_Progenitor_2
Chd2	0	0.674556467	0	Stem_Progenitor_2
Rbfox2	0	0.674407949	0	Stem_Progenitor_2
Ankrd11	0	0.672807619	0	Stem_Progenitor_2
Pawr	0	0.67141376	0	Stem_Progenitor_2
Samd12	0	0.671137846	0	Stem_Progenitor_2
Qk	0	0.670094463	0	Stem_Progenitor_2
Scaf8	0	0.668749989	0	Stem_Progenitor_2
Zfp644	0	0.668174695	0	Stem_Progenitor_2
Mpp5	0	0.665691291	0	Stem_Progenitor_2
Luzp1	0	0.664435192	0	Stem_Progenitor_2
Cdk13	0	0.663871975	0	Stem_Progenitor_2
Ccny	0	0.66285216	0	Stem_Progenitor_2
Scaper	0	0.661921161	0	Stem_Progenitor_2
Nfkb1	0	0.659882906	0	Stem_Progenitor_2
Sfpq	0	0.659412132	0	Stem_Progenitor_2
Ythdc1	0	0.658052148	0	Stem_Progenitor_2
Rsrc1	0	0.657336808	0	Stem_Progenitor_2
Arhgap32	0	0.656270622	0	Stem_Progenitor_2
Rlf	0	0.656027404	0	Stem_Progenitor_2
Tbce	0	0.655618299	0	Stem_Progenitor_2
Smg6	0	0.655260858	0	Stem_Progenitor_2
Ubn2	0	0.654318917	0	Stem_Progenitor_2
Cnot2	0	0.653854083	0	Stem_Progenitor_2
Zfr	0	0.650945713	0	Stem_Progenitor_2
Cdcp1	0	0.648055273	0	Stem_Progenitor_2
Xrn1	0	0.647674347	0	Stem_Progenitor_2
Tbl1xr1	0	0.647081505	0	Stem_Progenitor_2
Sipa1l1	0	0.646330326	0	Stem_Progenitor_2
Prpf4b	0	0.644309297	0	Stem_Progenitor_2
Arhgap42	0	0.643553885	0	Stem_Progenitor_2
Mllt10	0	0.643531978	0	Stem_Progenitor_2
Erbin	0	0.642413111	0	Stem_Progenitor_2
Pdgfc	0	0.640404403	0	Stem_Progenitor_2
Pam	0	0.639484337	0	Stem_Progenitor_2
Faf1	0	0.638689291	0	Stem_Progenitor_2
Dock7	0	0.636079512	0	Stem_Progenitor_2
Ctnnd1	0	0.635892329	0	Stem_Progenitor_2
Ranbp2	0	0.635406726	0	Stem_Progenitor_2
Asap1	0	0.633365643	0	Stem_Progenitor_2
App	0	0.632808654	0	Stem_Progenitor_2
Map2k4	0	0.631320709	0	Stem_Progenitor_2
Wwtr1	0	0.629765332	0	Stem_Progenitor_2
Lcor	0	0.629630198	0	Stem_Progenitor_2
Med13l	0	0.629473174	0	Stem_Progenitor_2
Tnrc6a	0	0.627642502	0	Stem_Progenitor_2
Fndc3a	0	0.625759665	0	Stem_Progenitor_2
Wnk1	0	0.625124687	0	Stem_Progenitor_2
Ifrd1	0	0.624267749	0	Stem_Progenitor_2
Nsd1	0	0.623341827	0	Stem_Progenitor_2
Sltm	0	0.622651836	0	Stem_Progenitor_2
Cnot1	0	0.620983207	0	Stem_Progenitor_2
Col4a5	0	0.620148427	0	Stem_Progenitor_2
Atp11a	0	0.61977252	0	Stem_Progenitor_2
Yars	0	0.619310172	0	Stem_Progenitor_2
Dyrk1a	0	0.6178215	0	Stem_Progenitor_2
Larp4b	0	0.615722948	0	Stem_Progenitor_2
Ubr5	0	0.615265553	0	Stem_Progenitor_2
Dpyd	0	0.61492859	0	Stem_Progenitor_2
Rbbp8	0	0.613211707	0	Stem_Progenitor_2
Snrnp70	0	0.61170462	0	Stem_Progenitor_2
Lrp6	0	0.6115139	0	Stem_Progenitor_2
Itga6	0	0.608865633	0	Stem_Progenitor_2
Arfgef1	0	0.608494325	0	Stem_Progenitor_2
Cpne8	0	0.606696161	0	Stem_Progenitor_2
Rock1	0	0.605594894	0	Stem_Progenitor_2
Rb1cc1	0	0.605136135	0	Stem_Progenitor_2
Birc6	0	0.602998287	0	Stem_Progenitor_2
Ddx50	0	0.601970849	0	Stem_Progenitor_2
Celf1	0	0.601847474	0	Stem_Progenitor_2
Mindy3	0	0.600359617	0	Stem_Progenitor_2
N4bp2l2	0	0.599056593	0	Stem_Progenitor_2
Lama3	0	0.59896065	0	Stem_Progenitor_2
Uhrf2	0	0.598689333	0	Stem_Progenitor_2
Ube2e2	0	0.598375926	0	Stem_Progenitor_2
Frmd6	0	0.597833025	0	Stem_Progenitor_2
Mef2a	0	0.594108071	0	Stem_Progenitor_2
Cdh1	0	0.59360511	0	Stem_Progenitor_2
Suco	0	0.592873698	0	Stem_Progenitor_2
Arglu1	0	0.592638475	0	Stem_Progenitor_2
Relch	0	0.592363042	0	Stem_Progenitor_2
Arap2	0	0.592313095	0	Stem_Progenitor_2
Msi2	0	0.589704513	0	Stem_Progenitor_2
Hnrnpm	0	0.587815876	0	Stem_Progenitor_2
Alcam	0	0.587610632	0	Stem_Progenitor_2
Zzz3	0	0.585590627	0	Stem_Progenitor_2
Phf14	0	0.582807318	0	Stem_Progenitor_2
Galnt18	0	0.581214637	0	Stem_Progenitor_2
Abi1	0	0.581039443	0	Stem_Progenitor_2
Klhl24	0	0.579750192	0	Stem_Progenitor_2
Rapgef6	0	0.578682326	0	Stem_Progenitor_2
Fam49b	0	0.577819819	0	Stem_Progenitor_2
9930021J03Rik	0	0.577468078	0	Stem_Progenitor_2
Nsd3	0	0.577120691	0	Stem_Progenitor_2
Cop1	0	0.576619449	0	Stem_Progenitor_2
Ubr3	0	0.576575803	0	Stem_Progenitor_2
Dnajc1	0	0.575612564	0	Stem_Progenitor_2
Kmt2e	0	0.575493488	0	Stem_Progenitor_2
Babam2	0	0.574693423	0	Stem_Progenitor_2
Fcho2	0	0.574096625	0	Stem_Progenitor_2
Crebbp	0	0.573640423	0	Stem_Progenitor_2
Parva	0	0.571783204	0	Stem_Progenitor_2
Ttc14	0	0.568327118	0	Stem_Progenitor_2
Tlk2	0	0.567709872	0	Stem_Progenitor_2
Lrba	0	0.566920695	0	Stem_Progenitor_2
Txnrd1	0	0.565671405	0	Stem_Progenitor_2
Arl15	0	0.564193394	0	Stem_Progenitor_2
Efnb2	0	0.56308411	0	Stem_Progenitor_2
Fam168b	0	0.562981199	0	Stem_Progenitor_2
Nipbl	0	0.560928745	0	Stem_Progenitor_2
Plk2	0	0.55898085	0	Stem_Progenitor_2
Taok1	0	0.558888067	0	Stem_Progenitor_2
Pum1	0	0.556135064	0	Stem_Progenitor_2
Camk2d	0	0.555607568	0	Stem_Progenitor_2
Kmt2a	0	0.551030894	0	Stem_Progenitor_2
Tnrc6b	0	0.548670998	0	Stem_Progenitor_2
Zdhhc20	0	0.548163792	0	Stem_Progenitor_2
Usp9x	0	0.547355906	0	Stem_Progenitor_2
Tra2b	0	0.547262496	0	Stem_Progenitor_2
Mdm4	0	0.547002115	0	Stem_Progenitor_2
Mysm1	0	0.546014266	0	Stem_Progenitor_2
Rock2	0	0.545051812	0	Stem_Progenitor_2
Trim44	0	0.542685952	0	Stem_Progenitor_2
Slc44a1	0	0.542566591	0	Stem_Progenitor_2
Eif4g3	0	0.540825147	0	Stem_Progenitor_2
Taf15	0	0.537508409	0	Stem_Progenitor_2
Zmiz1	0	0.53694633	0	Stem_Progenitor_2
Fus	0	0.536937048	0	Stem_Progenitor_2
Srrm2	0	0.536178941	0	Stem_Progenitor_2
Ptpn13	0	0.535283627	0	Stem_Progenitor_2
Ppp4r3b	0	0.53414102	0	Stem_Progenitor_2
Atrx	0	0.529116334	0	Stem_Progenitor_2
Zfhx3	0	0.529025875	0	Stem_Progenitor_2
Fhl2	0	0.527746166	0	Stem_Progenitor_2
Itgb4	0	0.526576242	0	Stem_Progenitor_2
Ttc3	0	0.524342004	0	Stem_Progenitor_2
Itpr2	0	0.521916957	0	Stem_Progenitor_2
Zfp292	0	0.521851443	0	Stem_Progenitor_2
Tlk1	0	0.520201637	0	Stem_Progenitor_2
Bclaf1	0	0.519506981	0	Stem_Progenitor_2
Sf3b3	0	0.518894272	0	Stem_Progenitor_2
Srpk2	0	0.517859896	0	Stem_Progenitor_2
Pkn2	0	0.517810679	0	Stem_Progenitor_2
Ap1g1	0	0.514739515	0	Stem_Progenitor_2
Wac	0	0.51267424	0	Stem_Progenitor_2
Amotl1	0	0.512235172	0	Stem_Progenitor_2
Lurap1l	0	0.509871444	0	Stem_Progenitor_2
Atf6	0	0.508918019	0	Stem_Progenitor_2
Zwint	0	0.506604315	0	Stem_Progenitor_2
Trim33	0	0.505069406	0	Stem_Progenitor_2
Btbd7	0	0.504393211	0	Stem_Progenitor_2
Ccnl2	0	0.504209543	0	Stem_Progenitor_2
Sh3bgrl	0	0.503515186	0	Stem_Progenitor_2
Phf3	0	0.502451396	0	Stem_Progenitor_2
Ash1l	0	0.501940865	0	Stem_Progenitor_2
Tpp2	0	0.500475433	0	Stem_Progenitor_2
Dapk1	0	0.499935076	0	Stem_Progenitor_2
Arid4b	0	0.498936712	0	Stem_Progenitor_2
Ube3a	0	0.497955109	0	Stem_Progenitor_2
Arhgef12	0	0.493743208	0	Stem_Progenitor_2
Ogt	0	0.493674318	0	Stem_Progenitor_2
Eif4g1	0	0.493348321	0	Stem_Progenitor_2
Ppp1cb	0	0.49264975	0	Stem_Progenitor_2
Kdm5a	0	0.492191701	0	Stem_Progenitor_2
Cd44	0	0.491093057	0	Stem_Progenitor_2
Clip4	0	0.490517495	0	Stem_Progenitor_2
Rasa1	0	0.490230288	0	Stem_Progenitor_2
Aig1	0	0.489712298	0	Stem_Progenitor_2
Sppl3	0	0.481916532	0	Stem_Progenitor_2
R3hdm1	0	0.481553051	0	Stem_Progenitor_2
Col17a1	0	0.477158093	0	Stem_Progenitor_2
Son	0	0.476773913	0	Stem_Progenitor_2
Tanc1	0	0.473826975	0	Stem_Progenitor_2
Afdn	0	0.472362565	0	Stem_Progenitor_2
Rsf1	0	0.467144089	0	Stem_Progenitor_2
Nrip1	0	0.466946127	0	Stem_Progenitor_2
Tab2	0	0.464929257	0	Stem_Progenitor_2
Bptf	0	0.459663804	0	Stem_Progenitor_2
Runx1	0	0.45289149	0	Stem_Progenitor_2
Atp6v1a	0	0.450392485	0	Stem_Progenitor_2
Nipa2	0	0.450258144	0	Stem_Progenitor_2
Nbeal1	0	0.448766746	0	Stem_Progenitor_2
Mapk1	0	0.445740845	0	Stem_Progenitor_2
Cdk11b	0	0.438882488	0	Stem_Progenitor_2
Larp1	0	0.434986246	0	Stem_Progenitor_2
Ppfibp1	0	0.434479465	0	Stem_Progenitor_2
Eya2	0	0.431545974	0	Stem_Progenitor_2
Top1	0	0.428573579	0	Stem_Progenitor_2
Ctnna1	0	0.427065673	0	Stem_Progenitor_2
Xrn2	0	0.425499358	0	Stem_Progenitor_2
Med13	0	0.42376188	0	Stem_Progenitor_2
Aff4	0	0.422813806	0	Stem_Progenitor_2
Elf1	0	0.422259767	0	Stem_Progenitor_2
Dhx36	0	0.418856463	0	Stem_Progenitor_2
Pcm1	0	0.418669014	0	Stem_Progenitor_2
Trip11	0	0.414316266	0	Stem_Progenitor_2
Ube2g1	0	0.414047173	0	Stem_Progenitor_2
Foxn3	0	0.414001299	0	Stem_Progenitor_2
Nsmce2	0	0.413921655	0	Stem_Progenitor_2
Cul3	0	0.413261057	0	Stem_Progenitor_2
Eps8	0	0.411667253	0	Stem_Progenitor_2
Akap9	0	0.409190356	0	Stem_Progenitor_2
Brd4	0	0.40866991	0	Stem_Progenitor_2
Csnk1g3	0	0.408609953	0	Stem_Progenitor_2
Elavl1	0	0.40714241	0	Stem_Progenitor_2
Eprs	0	0.406778852	0	Stem_Progenitor_2
Tbl1x	0	0.404989857	0	Stem_Progenitor_2
Myh9	0	0.404650659	0	Stem_Progenitor_2
Ccnl1	0	0.404346652	0	Stem_Progenitor_2
Top2b	0	0.403206481	0	Stem_Progenitor_2
Zmynd11	0	0.391925367	0	Stem_Progenitor_2
Cux1	0	0.39171621	0	Stem_Progenitor_2
Arhgap5	0	0.390385914	0	Stem_Progenitor_2
Lima1	0	0.390358745	0	Stem_Progenitor_2
Usp15	0	0.390255592	0	Stem_Progenitor_2
Bbx	0	0.388772257	0	Stem_Progenitor_2
Cnot6l	0	0.386534117	0	Stem_Progenitor_2
Actn1	0	0.383713479	0	Stem_Progenitor_2
Rsrc2	0	0.381046207	0	Stem_Progenitor_2
Sash1	0	0.380770509	0	Stem_Progenitor_2
Iqgap1	0	0.379832065	0	Stem_Progenitor_2
Rgs12	0	0.378053081	0	Stem_Progenitor_2
Thrap3	0	0.3756622	0	Stem_Progenitor_2
Mar-07	0	0.371295482	0	Stem_Progenitor_2
Pcmtd1	0	0.369513161	0	Stem_Progenitor_2
Nxn	0	0.368912347	0	Stem_Progenitor_2
Gpbp1	0	0.368236374	0	Stem_Progenitor_2
Sbno1	0	0.365026298	0	Stem_Progenitor_2
Vmp1	0	0.360105116	0	Stem_Progenitor_2
Gars	0	0.357372473	0	Stem_Progenitor_2
Nufip2	0	0.35543173	0	Stem_Progenitor_2
Vps4b	0	0.347883251	0	Stem_Progenitor_2
Chchd3	0	0.34151221	0	Stem_Progenitor_2
Ube2q2	0	0.341347439	0	Stem_Progenitor_2
Hspa9	0	0.341331857	0	Stem_Progenitor_2
Kitl	0	0.339926483	0	Stem_Progenitor_2
Cpe	0	0.33733877	0	Stem_Progenitor_2
Pgd	0	0.335776118	0	Stem_Progenitor_2
Mier1	0	0.334514669	0	Stem_Progenitor_2
Prrc2c	0	0.332129046	0	Stem_Progenitor_2
Myof	0	0.332072842	0	Stem_Progenitor_2
Man2a1	0	0.33128798	0	Stem_Progenitor_2
Cox16	0	0.329857858	0	Stem_Progenitor_2
Resf1	0	0.325470064	0	Stem_Progenitor_2
Sf3b1	0	0.324809715	0	Stem_Progenitor_2
Senp6	0	0.320557922	0	Stem_Progenitor_2
Ptbp3	0	0.320340692	0	Stem_Progenitor_2
Tcerg1	0	0.31943032	0	Stem_Progenitor_2
Pkp4	0	0.319309552	0	Stem_Progenitor_2
Plec	0	0.314683192	0	Stem_Progenitor_2
Mtdh	0	0.313059578	0	Stem_Progenitor_2
Bod1l	0	0.312466085	0	Stem_Progenitor_2
Gsk3b	0	0.31111516	0	Stem_Progenitor_2
Hectd1	0	0.305953935	0	Stem_Progenitor_2
Smad4	0	0.30418684	0	Stem_Progenitor_2
Csrp1	0	0.304072895	0	Stem_Progenitor_2
Dcaf8	0	0.298973109	0	Stem_Progenitor_2
Atp2a2	0	0.296787321	0	Stem_Progenitor_2
Capza1	0	0.295373717	0	Stem_Progenitor_2
Glg1	0	0.295016326	0	Stem_Progenitor_2
Zfp148	0	0.292826777	0	Stem_Progenitor_2
Mia2	0	0.292649297	0	Stem_Progenitor_2
Dsp	0	0.288404704	0	Stem_Progenitor_2
Fxr1	0	0.284296276	0	Stem_Progenitor_2
Pik3r1	0	0.283024234	0	Stem_Progenitor_2
Pbrm1	0	0.279850391	0	Stem_Progenitor_2
Cmip	0	0.277780586	0	Stem_Progenitor_2
Rab21	0	0.275969386	0	Stem_Progenitor_2
Sec63	0	0.274998247	0	Stem_Progenitor_2
Pnisr	0	0.274951149	0	Stem_Progenitor_2
Ncor1	0	0.274757049	0	Stem_Progenitor_2
Dhx9	0	0.273912676	0	Stem_Progenitor_2
Lars	0	0.271084186	0	Stem_Progenitor_2
U2surp	0	0.270667602	0	Stem_Progenitor_2
Wdr26	0	0.270582927	0	Stem_Progenitor_2
Ahcyl1	0	0.270048916	0	Stem_Progenitor_2
Larp4	0	0.269264247	0	Stem_Progenitor_2
Ddx17	0	0.267762118	0	Stem_Progenitor_2
Arcn1	0	0.26730263	0	Stem_Progenitor_2
Eea1	0	0.265737203	0	Stem_Progenitor_2
Cul1	0	0.26213674	0	Stem_Progenitor_2
Tulp4	0	0.26054666	0	Stem_Progenitor_2
Rbbp6	0	0.257552345	0	Stem_Progenitor_2
Ncor2	0	0.257474499	0	Stem_Progenitor_2
Syncrip	0	0.254887268	0	Stem_Progenitor_2
Prpf40a	0	0.254175408	0	Stem_Progenitor_2
Ctdspl	0	0.250988251	0	Stem_Progenitor_2
Dennd1a	9.88131291682493e-324	0.797803995	1.99562995668196e-319	Stem_Progenitor_2
Tenm4	9.88131291682493e-324	0.784503513	1.99562995668196e-319	Stem_Progenitor_2
Svil	9.88131291682493e-324	0.612784021	1.99562995668196e-319	Stem_Progenitor_2
Stk3	1.97626258336499e-323	0.581433342	3.99125991336393e-319	Stem_Progenitor_2
Mast4	2.47032822920623e-323	0.41387076	4.98907489170491e-319	Stem_Progenitor_2
Arid1b	1.87744945419674e-322	0.685174956	3.79169691769573e-318	Stem_Progenitor_2
Usp3	4.99006302299659e-322	0.284995257	1.00779312812439e-317	Stem_Progenitor_2
Ap3b1	2.2183547498272e-321	0.417142805	4.48018925275101e-317	Stem_Progenitor_2
Fto	3.44363755151349e-321	0.644142372	6.95477039903664e-317	Stem_Progenitor_2
Sh3rf1	8.97717278493545e-321	0.686686315	1.81302981564556e-316	Stem_Progenitor_2
Naa15	5.50191503208812e-320	0.312610187	1.11116675988052e-315	Stem_Progenitor_2
Usp25	1.82572078107716e-319	0.26658906	3.68722568946343e-315	Stem_Progenitor_2
Klf5	3.21918352860781e-319	0.275571413	6.50146305437633e-315	Stem_Progenitor_2
Slc22a23	5.24262938115064e-319	0.844431211	1.05880142981718e-314	Stem_Progenitor_2
Ccdc50	5.5315589708386e-319	0.306613325	1.11715364975056e-314	Stem_Progenitor_2
Susd6	1.30444694011943e-318	0.646642955	2.63446104026521e-314	Stem_Progenitor_2
Tgfb2	1.61750669595028e-318	0.505762294	3.26671652314119e-314	Stem_Progenitor_2
Esrrg	1.66012973921701e-318	0.772814557	3.35279802132267e-314	Stem_Progenitor_2
Cep350	4.65385135100162e-318	0.397012931	9.39891818848288e-314	Stem_Progenitor_2
Neo1	7.23562102728381e-318	0.580760974	1.46130602267024e-313	Stem_Progenitor_2
Peak1	2.32769147725186e-317	0.698660519	4.70100570745787e-313	Stem_Progenitor_2
Epc2	6.94517465606311e-317	0.379976745	1.40264747353851e-312	Stem_Progenitor_2
Jak2	9.37228597509632e-317	0.539142209	1.89282687553045e-312	Stem_Progenitor_2
Slmap	1.2647548918901e-316	0.501897062	2.55429897966124e-312	Stem_Progenitor_2
Cp	2.15891904788501e-316	0.687894764	4.36015290910857e-312	Stem_Progenitor_2
Rbm47	2.4599070507582e-316	0.29973351	4.96802827971125e-312	Stem_Progenitor_2
Rev3l	3.21064691415927e-316	0.739719701	6.48422250783606e-312	Stem_Progenitor_2
8430419K02Rik	4.18178797997319e-316	0.637897319	8.44553900435385e-312	Stem_Progenitor_2
Zfx	1.39845847155782e-314	0.294666255	2.82432672915817e-310	Stem_Progenitor_2
Nek7	2.14962797444452e-314	0.461301674	4.34138865718814e-310	Stem_Progenitor_2
Tra2a	2.4373167103579e-314	0.541547197	4.92240482823881e-310	Stem_Progenitor_2
Nipal2	6.51022432788502e-314	0.459317122	0.00E+00	Stem_Progenitor_2
Ppp1r10	8.85697908959618e-313	0.319484003	0.00E+00	Stem_Progenitor_2
Stat3	9.42018633594497e-313	0.385150214	0.00E+00	Stem_Progenitor_2
Airn	1.20535275140728e-312	0.665816309	2.43E-308	Stem_Progenitor_2
Akap13	1.44086141492312e-312	0.50742911	2.91E-308	Stem_Progenitor_2
B3gnt2	1.62329136072485e-312	0.34271647	3.28E-308	Stem_Progenitor_2
Braf	4.91677092060346e-312	0.621315791	9.93E-308	Stem_Progenitor_2
Trps1	7.0324675013447e-311	0.712862476	1.42E-306	Stem_Progenitor_2
Osbpl9	3.15134106597929e-310	0.444053387	6.36E-306	Stem_Progenitor_2
Psmd14	0.00E+00	0.335364	1.12E-304	Stem_Progenitor_2
Bmt2	4.52E-308	0.617047833	9.13E-304	Stem_Progenitor_2
Ppp2r5e	2.63E-307	0.470968301	5.31E-303	Stem_Progenitor_2
Gls	4.13E-307	0.712542836	8.35E-303	Stem_Progenitor_2
Atad2b	2.21E-306	0.63567119	4.45E-302	Stem_Progenitor_2
Ppp6r3	2.50E-306	0.567437872	5.04E-302	Stem_Progenitor_2
Ttc39b	8.31E-306	0.512186794	1.68E-301	Stem_Progenitor_2
Map3k20	9.72E-305	0.530715032	1.96E-300	Stem_Progenitor_2
Fnip1	1.04E-304	0.620714943	2.11E-300	Stem_Progenitor_2
Csnk1g1	1.13E-303	0.667237781	2.28E-299	Stem_Progenitor_2
Gpc6	3.07E-303	0.911678756	6.19E-299	Stem_Progenitor_2
Smyd3	3.24E-302	0.706355472	6.55E-298	Stem_Progenitor_2
Cmss1	4.61E-302	0.410704654	9.30E-298	Stem_Progenitor_2
Tut7	5.83E-302	0.360339726	1.18E-297	Stem_Progenitor_2
Zc2hc1a	3.43E-301	0.269870083	6.93E-297	Stem_Progenitor_2
Mark3	4.20E-301	0.310813171	8.48E-297	Stem_Progenitor_2
Pnpla8	4.66E-301	0.369780897	9.42E-297	Stem_Progenitor_2
Srsf10	4.16E-300	0.349805246	8.41E-296	Stem_Progenitor_2
Pvt1	5.39E-300	0.647978391	1.09E-295	Stem_Progenitor_2
Ddi2	9.64E-300	0.442189501	1.95E-295	Stem_Progenitor_2
Bcas3	1.76E-299	0.595375648	3.56E-295	Stem_Progenitor_2
Igsf3	4.73E-299	0.263438606	9.54E-295	Stem_Progenitor_2
Adam10	6.61E-299	0.254558625	1.33E-294	Stem_Progenitor_2
Mctp2	8.33E-299	0.684897674	1.68E-294	Stem_Progenitor_2
Chka	5.17E-298	0.763643086	1.05E-293	Stem_Progenitor_2
Eml4	7.50E-298	0.561686295	1.52E-293	Stem_Progenitor_2
Rbm33	2.21E-297	0.330485144	4.47E-293	Stem_Progenitor_2
Rnf217	3.03E-297	0.644173148	6.12E-293	Stem_Progenitor_2
Nt5c2	1.48E-296	0.519573745	2.98E-292	Stem_Progenitor_2
Cul5	3.77E-294	0.435298823	7.62E-290	Stem_Progenitor_2
Col4a3bp	4.02E-294	0.312741343	8.12E-290	Stem_Progenitor_2
Bach2	1.30E-293	0.805169542	2.62E-289	Stem_Progenitor_2
Cask	1.33E-293	0.493144049	2.68E-289	Stem_Progenitor_2
Phf21a	5.97E-293	0.626878387	1.20E-288	Stem_Progenitor_2
Acer3	7.29E-293	0.458982404	1.47E-288	Stem_Progenitor_2
Mnat1	1.21E-291	0.308997047	2.44E-287	Stem_Progenitor_2
Fmnl2	5.47E-290	0.659050301	1.10E-285	Stem_Progenitor_2
Robo1	5.76E-290	0.656870381	1.16E-285	Stem_Progenitor_2
Rlim	8.58E-290	0.393542097	1.73E-285	Stem_Progenitor_2
Mpp7	1.20E-287	0.397066117	2.43E-283	Stem_Progenitor_2
Rapgef2	6.41E-287	0.630243994	1.29E-282	Stem_Progenitor_2
Plekha5	8.87E-287	0.637066036	1.79E-282	Stem_Progenitor_2
Ssh2	5.78E-285	0.527211146	1.17E-280	Stem_Progenitor_2
2610035D17Rik	1.19E-284	0.574023675	2.41E-280	Stem_Progenitor_2
Mtus1	5.02E-284	0.500469797	1.01E-279	Stem_Progenitor_2
Nt5e	5.05E-283	0.540106808	1.02E-278	Stem_Progenitor_2
Slc25a21	1.48E-282	0.646071417	2.98E-278	Stem_Progenitor_2
Plxdc2	1.10E-281	0.576964632	2.23E-277	Stem_Progenitor_2
Klf7	1.69E-280	0.448619924	3.42E-276	Stem_Progenitor_2
Gtdc1	7.17E-280	0.707701835	1.45E-275	Stem_Progenitor_2
Macc1	2.73E-276	0.507180948	5.52E-272	Stem_Progenitor_2
Desi2	2.74E-275	0.346636209	5.53E-271	Stem_Progenitor_2
Dennd4c	3.42E-274	0.610541779	6.90E-270	Stem_Progenitor_2
Clcn3	4.33E-271	0.456638103	8.75E-267	Stem_Progenitor_2
Rin2	7.32E-265	0.258129786	1.48E-260	Stem_Progenitor_2
Rasal2	3.46E-264	0.647426742	6.99E-260	Stem_Progenitor_2
Arhgef3	1.09E-262	0.5307669	2.20E-258	Stem_Progenitor_2
Gcnt2	6.58E-251	0.450411349	1.33E-246	Stem_Progenitor_2
Gpc4	3.39E-243	0.48781954	6.85E-239	Stem_Progenitor_2
Nedd4l	1.21E-242	0.371498257	2.44E-238	Stem_Progenitor_2
Kcnq1ot1	2.12E-237	0.869054281	4.27E-233	Stem_Progenitor_2
Ablim1	9.77E-234	0.262337853	1.97E-229	Stem_Progenitor_2
Gm42418	1.10E-141	0.455022277	2.22E-137	Stem_Progenitor_2
Fth1	0	0.934632533	0	Basal_duct
Rpl18a	0	0.773758444	0	Basal_duct
Ly6d	0	0.768927811	0	Basal_duct
Rpl8	0	0.768246047	0	Basal_duct
Rps8	0	0.766825107	0	Basal_duct
Rps7	0	0.766144234	0	Basal_duct
Fau	0	0.756240717	0	Basal_duct
Rps10	0	0.749270865	0	Basal_duct
Rpl30	0	0.733128199	0	Basal_duct
Rps24	0	0.7327931	0	Basal_duct
Eif3f	0	0.73024099	0	Basal_duct
Rpl18	0	0.728513456	0	Basal_duct
Rps4x	0	0.723208875	0	Basal_duct
Naca	0	0.722920933	0	Basal_duct
Rpl13	0	0.722841952	0	Basal_duct
Rps5	0	0.718622794	0	Basal_duct
Rpl7	0	0.716041142	0	Basal_duct
Rpl24	0	0.713770395	0	Basal_duct
Rps16	0	0.713369063	0	Basal_duct
Rps3a1	0	0.710662101	0	Basal_duct
Rps3	0	0.708109109	0	Basal_duct
Rpl19	0	0.690479527	0	Basal_duct
Rpl6	0	0.686443038	0	Basal_duct
Rpl23	0	0.684308796	0	Basal_duct
Rps20	0	0.68134414	0	Basal_duct
Rpsa	0	0.675406005	0	Basal_duct
Rps27a	0	0.674423237	0	Basal_duct
Rpl35a	0	0.673185246	0	Basal_duct
Rplp0	0	0.669291043	0	Basal_duct
Rpl37	0	0.667695071	0	Basal_duct
Rps15a	0	0.667391049	0	Basal_duct
Rps13	0	0.665209386	0	Basal_duct
Rps26	0	0.664747339	0	Basal_duct
Rpl32	0	0.664690973	0	Basal_duct
Rpl28	0	0.660355242	0	Basal_duct
Rpl17	0	0.659524501	0	Basal_duct
Rps11	0	0.650559651	0	Basal_duct
Eef1a1	0	0.649428349	0	Basal_duct
Rpl34	0	0.643792693	0	Basal_duct
Rps9	0	0.640357115	0	Basal_duct
Rps23	0	0.633202595	0	Basal_duct
Rpl11	0	0.631501305	0	Basal_duct
Rpl26	0	0.630063007	0	Basal_duct
H3f3b	0	0.616762771	0	Basal_duct
Rpl15	0	0.60671691	0	Basal_duct
Tpt1	0	0.60641085	0	Basal_duct
Rpl27a	0	0.58797973	0	Basal_duct
Rplp1	3.45845952088873e-323	0.570827939	6.98470484838687e-319	Basal_duct
Ly6a	1.89227142357197e-321	0.598777191	3.82163136704596e-317	Basal_duct
Rps14	1.30074638843208e-318	0.551291314	2.62698740607744e-314	Basal_duct
Rpl22	2.92465306155077e-314	0.682663943	5.90662932310793e-310	Basal_duct
Ptma	5.17395976516125e-313	0.632849125	0.00E+00	Basal_duct
Hsp90ab1	9.74547729621424e-312	0.538185077	1.97E-307	Basal_duct
S100a10	4.69489118622415e-311	0.795276168	9.48E-307	Basal_duct
Rps12	7.16E-308	0.559969681	1.45E-303	Basal_duct
Rpl10a	1.23E-300	0.547525384	2.48E-296	Basal_duct
Rps19	2.82E-300	0.56209205	5.70E-296	Basal_duct
Rpl12	2.28E-298	0.543573595	4.60E-294	Basal_duct
Rpl3	2.81E-297	0.579139081	5.67E-293	Basal_duct
Rpl13a	1.24E-292	0.56962226	2.51E-288	Basal_duct
Hspb1	9.73E-292	0.936198862	1.97E-287	Basal_duct
Rpl39	5.77E-289	0.628428141	1.17E-284	Basal_duct
Bsg	6.26E-284	0.832019319	1.26E-279	Basal_duct
S100a6	6.03E-272	0.401192816	1.22E-267	Basal_duct
Rpl36	8.94E-271	0.607950076	1.81E-266	Basal_duct
Krt14	1.92E-267	0.707560099	3.87E-263	Basal_duct
Itm2b	2.25E-265	0.528546472	4.54E-261	Basal_duct
Rpl41	9.31E-264	0.521074016	1.88E-259	Basal_duct
Mt1	1.76E-263	0.743886269	3.56E-259	Basal_duct
Eif1	8.14E-251	0.553561912	1.64E-246	Basal_duct
Rpl14	5.68E-250	0.581558684	1.15E-245	Basal_duct
Rack1	1.61E-246	0.60652589	3.25E-242	Basal_duct
Ifitm3	1.70E-246	0.265201535	3.44E-242	Basal_duct
Rpl27	7.70E-243	0.565468183	1.56E-238	Basal_duct
Krt17	8.28E-241	0.585321022	1.67E-236	Basal_duct
Tmem176b	1.34E-238	0.376141711	2.71E-234	Basal_duct
Actg1	3.62E-237	0.603175636	7.31E-233	Basal_duct
Cox4i1	8.14E-237	0.538432938	1.64E-232	Basal_duct
Atpif1	7.29E-235	0.647997182	1.47E-230	Basal_duct
Rps21	1.90E-234	0.60181515	3.83E-230	Basal_duct
Ppia	2.88E-234	0.461658999	5.82E-230	Basal_duct
Ftl1	3.86E-232	0.722304129	7.80E-228	Basal_duct
Actb	3.35E-224	0.630175312	6.77E-220	Basal_duct
Uqcrh	1.65E-221	0.68081146	3.34E-217	Basal_duct
Map1lc3a	2.52E-218	0.788795254	5.09E-214	Basal_duct
Tmem176a	7.41E-214	0.263383038	1.50E-209	Basal_duct
Rpl29	2.88E-213	0.642695878	5.81E-209	Basal_duct
Rpl5	4.57E-212	0.513095684	9.22E-208	Basal_duct
Rpl37a	2.61E-211	0.594834012	5.27E-207	Basal_duct
Rbp1	1.79E-207	0.560122358	3.62E-203	Basal_duct
Rps15	1.53E-205	0.472179805	3.09E-201	Basal_duct
Btf3	4.30E-205	0.554809659	8.68E-201	Basal_duct
Ubb	1.79E-202	0.470946477	3.62E-198	Basal_duct
Eef1b2	1.16E-196	0.555850838	2.33E-192	Basal_duct
Cst3	1.10E-183	0.82335847	2.21E-179	Basal_duct
Npm1	1.66E-183	0.490121761	3.36E-179	Basal_duct
Oaz1	4.89E-180	0.563016452	9.87E-176	Basal_duct
Ybx1	3.19E-177	0.532595286	6.44E-173	Basal_duct
Cd9	3.41E-176	0.488390957	6.89E-172	Basal_duct
Prdx1	1.61E-172	0.416893475	3.25E-168	Basal_duct
S100a11	1.29E-169	0.332439881	2.61E-165	Basal_duct
Rps25	3.18E-169	0.463271305	6.43E-165	Basal_duct
Cox8a	8.97E-167	0.466678299	1.81E-162	Basal_duct
Rpl7a	9.29E-160	0.622795656	1.88E-155	Basal_duct
Pfdn5	4.32E-159	0.578846678	8.72E-155	Basal_duct
Calm2	7.48E-157	0.630951026	1.51E-152	Basal_duct
Cyb5a	1.10E-156	0.738541077	2.22E-152	Basal_duct
Krt5	2.24E-156	0.542144124	4.52E-152	Basal_duct
Epcam	2.95E-156	0.252706005	5.96E-152	Basal_duct
Rps6	3.26E-156	0.532330561	6.59E-152	Basal_duct
Myl6	4.90E-156	0.528523179	9.89E-152	Basal_duct
Rplp2	5.03E-146	0.491746971	1.02E-141	Basal_duct
H2afz	1.24E-142	0.53195215	2.51E-138	Basal_duct
2410006H16Rik	2.75E-140	0.673596847	5.55E-136	Basal_duct
Chchd2	4.03E-138	0.579093281	8.13E-134	Basal_duct
Rpl38	3.19E-132	0.537301695	6.45E-128	Basal_duct
Rpl21	3.47E-132	0.591048289	7.00E-128	Basal_duct
Ly6e	9.10E-129	0.295275886	1.84E-124	Basal_duct
Atp5h	1.90E-127	0.548314149	3.84E-123	Basal_duct
Gpx2	2.77E-126	0.495294841	5.60E-122	Basal_duct
Rpl36al	1.71E-125	0.495494998	3.45E-121	Basal_duct
Rps28	2.13E-125	0.56777862	4.30E-121	Basal_duct
Eif3k	3.47E-123	0.585893914	7.01E-119	Basal_duct
Rps17	8.79E-122	0.476487763	1.77E-117	Basal_duct
H3f3a	2.01E-120	0.512905817	4.06E-116	Basal_duct
Krt7	5.99E-120	0.360450968	1.21E-115	Basal_duct
Gstp1	7.38E-117	0.702154956	1.49E-112	Basal_duct
Sumo2	2.01E-113	0.531658524	4.07E-109	Basal_duct
Gstm1	2.91E-112	0.68003704	5.87E-108	Basal_duct
Gpx4	3.19E-111	0.504614469	6.45E-107	Basal_duct
Elob	6.67E-111	0.473402747	1.35E-106	Basal_duct
Rpl9	9.63E-111	0.562727248	1.94E-106	Basal_duct
Eef2	7.11E-110	0.458033624	1.44E-105	Basal_duct
Selenow	1.95E-108	0.578926114	3.95E-104	Basal_duct
Rpl36a	1.17E-107	0.556003402	2.35E-103	Basal_duct
Atp5g2	2.83E-107	0.486834691	5.72E-103	Basal_duct
Dynll1	3.49E-106	0.522036745	7.04E-102	Basal_duct
Gpx1	2.09E-104	0.577900568	4.23E-100	Basal_duct
Rpl31	3.04E-104	0.49101932	6.13E-100	Basal_duct
Eif3h	2.66E-103	0.513347939	5.37E-99	Basal_duct
Hspa8	3.33E-103	0.476591191	6.72E-99	Basal_duct
Aox3	1.08E-101	0.643217689	2.19E-97	Basal_duct
Pdgfa	2.20E-101	0.618873517	4.45E-97	Basal_duct
Clta	6.23E-101	0.519003614	1.26E-96	Basal_duct
Fxyd3	1.13E-100	0.378659403	2.28E-96	Basal_duct
Perp	1.51E-99	0.419143881	3.05E-95	Basal_duct
Gsta3	3.48E-98	0.643783427	7.03E-94	Basal_duct
Rps18	1.63E-97	0.465136071	3.30E-93	Basal_duct
Cox7a2	6.22E-97	0.501733055	1.26E-92	Basal_duct
Rpl23a	1.15E-96	0.38787937	2.33E-92	Basal_duct
Orm1	2.67E-95	0.711921394	5.39E-91	Basal_duct
Nsa2	5.02E-95	0.541916082	1.01E-90	Basal_duct
Aldoa	2.19E-94	0.555575147	4.42E-90	Basal_duct
Taldo1	3.19E-94	0.478660483	6.45E-90	Basal_duct
Pgk1	2.57E-93	0.596275065	5.18E-89	Basal_duct
Ifitm2	5.17E-92	0.302598771	1.04E-87	Basal_duct
Rps2	2.23E-91	0.497565307	4.51E-87	Basal_duct
Atp5j	5.87E-91	0.479034119	1.19E-86	Basal_duct
Vps28	3.57E-90	0.557203403	7.20E-86	Basal_duct
Atox1	4.99E-90	0.410801939	1.01E-85	Basal_duct
Hint1	1.11E-89	0.484294417	2.24E-85	Basal_duct
Cox5a	1.19E-89	0.450955759	2.40E-85	Basal_duct
Pabpc1	4.47E-89	0.344688795	9.03E-85	Basal_duct
Mt2	1.24E-88	0.564181676	2.50E-84	Basal_duct
Mif	2.75E-88	0.476501207	5.55E-84	Basal_duct
Esd	1.25E-87	0.487025937	2.52E-83	Basal_duct
Eef1d	7.13E-87	0.514337521	1.44E-82	Basal_duct
Txn1	8.61E-87	0.409189686	1.74E-82	Basal_duct
Atp5d	1.12E-85	0.485212724	2.26E-81	Basal_duct
Atp5l	1.08E-83	0.47166885	2.19E-79	Basal_duct
Tspo	3.39E-83	0.474546765	6.85E-79	Basal_duct
Rpl35	5.02E-83	0.478550378	1.01E-78	Basal_duct
Cox7a2l	2.22E-82	0.495722979	4.48E-78	Basal_duct
Gas5	3.14E-82	0.486190173	6.34E-78	Basal_duct
Fuom	2.03E-81	0.507361953	4.10E-77	Basal_duct
Cirbp	2.18E-81	0.513553065	4.40E-77	Basal_duct
Hmgn1	2.70E-81	0.464095864	5.45E-77	Basal_duct
Anxa5	2.47E-80	0.511759912	4.99E-76	Basal_duct
Gsta4	1.30E-78	0.426782823	2.63E-74	Basal_duct
Eif4ebp1	5.40E-77	0.477336337	1.09E-72	Basal_duct
Cox6c	6.61E-77	0.429492233	1.34E-72	Basal_duct
Gng5	3.03E-76	0.415000451	6.11E-72	Basal_duct
Nme2	1.24E-75	0.357273397	2.49E-71	Basal_duct
Ndufb11	1.72E-75	0.478401002	3.47E-71	Basal_duct
Park7	1.94E-75	0.477018891	3.91E-71	Basal_duct
Cfl1	6.17E-75	0.485464169	1.25E-70	Basal_duct
Uqcc2	4.37E-74	0.486835895	8.83E-70	Basal_duct
Psma7	9.89E-74	0.458850421	2.00E-69	Basal_duct
Morf4l1	1.89E-73	0.43151783	3.82E-69	Basal_duct
Rpl4	6.85E-73	0.399712917	1.38E-68	Basal_duct
Atp6v0c	2.76E-72	0.452711164	5.56E-68	Basal_duct
Snrpb	4.20E-72	0.475942081	8.49E-68	Basal_duct
Tomm7	6.00E-72	0.451421551	1.21E-67	Basal_duct
Fgfbp1	7.88E-72	0.500704278	1.59E-67	Basal_duct
Cd63	2.75E-71	0.437714575	5.55E-67	Basal_duct
Gnb2	7.28E-71	0.466020355	1.47E-66	Basal_duct
Uqcrb	1.05E-70	0.454426706	2.11E-66	Basal_duct
Ly6c1	3.52E-70	0.543227621	7.11E-66	Basal_duct
Ass1	5.88E-70	0.48436441	1.19E-65	Basal_duct
Vamp8	6.21E-70	0.460140969	1.25E-65	Basal_duct
Oat	7.63E-70	0.499627033	1.54E-65	Basal_duct
Map1lc3b	1.00E-68	0.471496682	2.03E-64	Basal_duct
Spcs1	1.32E-68	0.462111177	2.67E-64	Basal_duct
Nenf	3.64E-68	0.448905493	7.35E-64	Basal_duct
Cstb	3.80E-68	0.308806108	7.68E-64	Basal_duct
Psmb1	7.54E-68	0.414706138	1.52E-63	Basal_duct
Pfn1	1.17E-67	0.42876164	2.36E-63	Basal_duct
Gpi1	1.70E-67	0.469474627	3.43E-63	Basal_duct
Atp5e	4.22E-67	0.450806918	8.53E-63	Basal_duct
Rabac1	5.65E-67	0.462956937	1.14E-62	Basal_duct
Tmsb4x	7.12E-67	0.463501393	1.44E-62	Basal_duct
Dhrs3	1.17E-66	0.412516559	2.37E-62	Basal_duct
Ndufa6	1.51E-65	0.44771403	3.04E-61	Basal_duct
Ndufb5	1.74E-65	0.447637204	3.52E-61	Basal_duct
Ndufs7	6.16E-65	0.454237082	1.24E-60	Basal_duct
Ldha	7.37E-65	0.431725267	1.49E-60	Basal_duct
Mrpl30	9.79E-65	0.435716909	1.98E-60	Basal_duct
Gabarap	1.18E-64	0.440893609	2.39E-60	Basal_duct
Capg	1.89E-64	0.461594101	3.82E-60	Basal_duct
Sem1	5.54E-64	0.390459431	1.12E-59	Basal_duct
Atp6v1g1	2.72E-63	0.431188533	5.50E-59	Basal_duct
Cox6b1	1.06E-62	0.399533344	2.13E-58	Basal_duct
Serf2	2.39E-62	0.366200345	4.83E-58	Basal_duct
Eif5a	1.36E-61	0.409253873	2.75E-57	Basal_duct
Uqcr11	2.25E-61	0.435754072	4.55E-57	Basal_duct
Rrs1	3.71E-61	0.482611301	7.50E-57	Basal_duct
Snrpd2	4.19E-61	0.427328853	8.46E-57	Basal_duct
Arf5	7.25E-61	0.415280027	1.46E-56	Basal_duct
Rtraf	1.76E-60	0.42132362	3.56E-56	Basal_duct
Rhoc	2.86E-60	0.431693301	5.78E-56	Basal_duct
Lsm4	1.62E-59	0.421029638	3.27E-55	Basal_duct
Egr1	3.05E-59	0.525456576	6.16E-55	Basal_duct
Trappc6a	1.14E-58	0.388090798	2.29E-54	Basal_duct
Serbp1	3.98E-58	0.322301625	8.03E-54	Basal_duct
Rps29	6.14E-58	0.412508925	1.24E-53	Basal_duct
Sgk1	8.34E-58	0.418273438	1.68E-53	Basal_duct
Cited2	1.52E-57	0.524950314	3.08E-53	Basal_duct
Tmem59	5.18E-57	0.416225891	1.05E-52	Basal_duct
Cebpb	1.49E-56	0.438073634	3.00E-52	Basal_duct
Rps27	1.60E-56	0.407144074	3.22E-52	Basal_duct
Ndufb8	3.92E-56	0.399153179	7.91E-52	Basal_duct
Uqcrfs1	5.64E-56	0.393863118	1.14E-51	Basal_duct
Snu13	1.34E-55	0.407011986	2.71E-51	Basal_duct
Trmt112	2.07E-55	0.371464224	4.17E-51	Basal_duct
D8Ertd738e	7.36E-55	0.376628037	1.49E-50	Basal_duct
Anxa2	2.12E-54	0.25149238	4.29E-50	Basal_duct
Timm13	2.44E-54	0.395628915	4.92E-50	Basal_duct
Bri3	2.87E-54	0.384990018	5.80E-50	Basal_duct
Atp5mpl	3.25E-54	0.380673683	6.57E-50	Basal_duct
Gnas	4.05E-54	0.308766935	8.17E-50	Basal_duct
Dctn3	6.29E-54	0.372574966	1.27E-49	Basal_duct
Nedd8	6.64E-54	0.401197008	1.34E-49	Basal_duct
Atp5g1	7.01E-54	0.394353487	1.41E-49	Basal_duct
Pebp1	8.41E-54	0.394008981	1.70E-49	Basal_duct
Lamtor2	1.59E-53	0.388055927	3.20E-49	Basal_duct
Edf1	2.78E-53	0.406116827	5.62E-49	Basal_duct
Ndufa8	3.94E-53	0.358999302	7.96E-49	Basal_duct
Hras	5.77E-53	0.407733534	1.17E-48	Basal_duct
Ubxn1	1.55E-52	0.391247433	3.14E-48	Basal_duct
Jun	1.83E-52	0.263840879	3.69E-48	Basal_duct
Prelid1	3.55E-52	0.364261825	7.17E-48	Basal_duct
Snrpe	4.61E-52	0.398470592	9.31E-48	Basal_duct
Atp5f1	1.51E-51	0.374124239	3.06E-47	Basal_duct
Ndufb10	1.53E-51	0.397848277	3.08E-47	Basal_duct
Uqcr10	1.91E-51	0.391549773	3.85E-47	Basal_duct
Anp32b	2.43E-51	0.37352045	4.91E-47	Basal_duct
Sdc4	3.57E-51	0.376522925	7.20E-47	Basal_duct
Supt4a	3.86E-51	0.359515762	7.80E-47	Basal_duct
Reep5	7.41E-51	0.38294632	1.50E-46	Basal_duct
Rbx1	8.90E-51	0.376885804	1.80E-46	Basal_duct
Ndufb9	1.40E-50	0.382463562	2.82E-46	Basal_duct
Tomm22	1.42E-50	0.364792499	2.86E-46	Basal_duct
Defb1	1.52E-50	0.482056433	3.06E-46	Basal_duct
Mrfap1	1.58E-50	0.36830131	3.20E-46	Basal_duct
Rbm3	1.64E-50	0.389219218	3.30E-46	Basal_duct
Eif3i	1.91E-50	0.368210457	3.86E-46	Basal_duct
Pdcd5	1.98E-50	0.381865615	3.99E-46	Basal_duct
Ndufa7	2.58E-50	0.379395521	5.21E-46	Basal_duct
Ndufb2	2.85E-50	0.353002479	5.76E-46	Basal_duct
Uqcrq	2.89E-50	0.381196509	5.84E-46	Basal_duct
Psenen	4.47E-50	0.33064519	9.04E-46	Basal_duct
Rrp1	7.56E-50	0.377900642	1.53E-45	Basal_duct
Tecr	2.02E-49	0.373844883	4.09E-45	Basal_duct
Eif3m	2.14E-49	0.374769865	4.32E-45	Basal_duct
Cuta	2.15E-49	0.327040862	4.33E-45	Basal_duct
Dynlrb1	3.01E-49	0.357065923	6.08E-45	Basal_duct
Ndufb4	3.86E-49	0.364577828	7.79E-45	Basal_duct
S100a16	3.89E-49	0.388299194	7.85E-45	Basal_duct
Mpc1	7.06E-49	0.361670113	1.43E-44	Basal_duct
Aurkaip1	1.23E-48	0.334527647	2.47E-44	Basal_duct
Tmem50a	1.29E-48	0.359569517	2.61E-44	Basal_duct
Ndufa4	1.67E-48	0.299815138	3.37E-44	Basal_duct
Zfp706	2.49E-48	0.331866475	5.04E-44	Basal_duct
Clic1	3.10E-48	0.389773703	6.26E-44	Basal_duct
Mrpl23	4.67E-48	0.375741314	9.43E-44	Basal_duct
Pkm	5.85E-48	0.359394042	1.18E-43	Basal_duct
Wnt4	1.13E-47	0.432737931	2.27E-43	Basal_duct
Psmb5	1.20E-47	0.370009632	2.43E-43	Basal_duct
Srp14	1.32E-47	0.358015841	2.66E-43	Basal_duct
Tmem14c	1.53E-47	0.362702893	3.08E-43	Basal_duct
Ppp1ca	1.70E-47	0.330667459	3.44E-43	Basal_duct
Mrps24	2.00E-47	0.346494705	4.05E-43	Basal_duct
Capns1	2.26E-47	0.38022848	4.56E-43	Basal_duct
Eif6	4.94E-47	0.371099557	9.97E-43	Basal_duct
Pcbp1	6.41E-47	0.376516497	1.29E-42	Basal_duct
Taf10	1.35E-46	0.350442651	2.72E-42	Basal_duct
Eif3c	1.42E-46	0.30199054	2.86E-42	Basal_duct
Anxa8	1.60E-46	0.396743672	3.24E-42	Basal_duct
Uba52	2.61E-46	0.341466001	5.26E-42	Basal_duct
Tomm20	3.06E-46	0.367890492	6.18E-42	Basal_duct
Chmp5	5.61E-46	0.345580487	1.13E-41	Basal_duct
Mrpl52	6.21E-46	0.376216496	1.25E-41	Basal_duct
Mrpl14	8.67E-46	0.325437977	1.75E-41	Basal_duct
Arpc2	8.99E-46	0.319323033	1.82E-41	Basal_duct
Chmp2a	9.06E-46	0.355026366	1.83E-41	Basal_duct
Mrps33	1.04E-45	0.355050012	2.11E-41	Basal_duct
Slc25a4	1.42E-45	0.377878922	2.86E-41	Basal_duct
Rwdd1	2.15E-45	0.339033199	4.33E-41	Basal_duct
Mrpl12	2.29E-45	0.306612595	4.63E-41	Basal_duct
C1qbp	2.86E-45	0.315886227	5.78E-41	Basal_duct
Vdac2	4.17E-45	0.36759581	8.42E-41	Basal_duct
Ndufc1	4.85E-45	0.351417218	9.80E-41	Basal_duct
Chrac1	5.17E-45	0.339050295	1.04E-40	Basal_duct
Snrpg	5.93E-45	0.352985451	1.20E-40	Basal_duct
Polr2e	7.88E-45	0.330892535	1.59E-40	Basal_duct
Ppib	1.59E-44	0.367400416	3.22E-40	Basal_duct
Rnf7	1.60E-44	0.334219409	3.22E-40	Basal_duct
Ran	1.67E-44	0.376904417	3.37E-40	Basal_duct
Tmem234	2.20E-44	0.357348438	4.44E-40	Basal_duct
Ndufa2	2.34E-44	0.357087185	4.72E-40	Basal_duct
Npc2	6.01E-44	0.360597663	1.21E-39	Basal_duct
Rab5if	6.52E-44	0.30661757	1.32E-39	Basal_duct
Eif4a1	6.64E-44	0.351827243	1.34E-39	Basal_duct
Slc25a5	6.95E-44	0.37498503	1.40E-39	Basal_duct
Atp5g3	2.38E-43	0.352986179	4.80E-39	Basal_duct
Phax	3.81E-43	0.33659698	7.69E-39	Basal_duct
Cnpy2	4.06E-43	0.340237479	8.20E-39	Basal_duct
Siva1	5.63E-43	0.342687805	1.14E-38	Basal_duct
Mdh2	7.25E-43	0.352988769	1.46E-38	Basal_duct
Ndufa13	8.86E-43	0.349599434	1.79E-38	Basal_duct
Tbcb	1.61E-42	0.265774557	3.25E-38	Basal_duct
Srsf5	1.64E-42	0.272661368	3.32E-38	Basal_duct
Higd2a	1.87E-42	0.30598503	3.77E-38	Basal_duct
Ndrg1	2.32E-42	0.416813942	4.68E-38	Basal_duct
Psma2	4.35E-42	0.350735156	8.78E-38	Basal_duct
Gnai2	8.13E-42	0.329480999	1.64E-37	Basal_duct
H1f0	9.19E-42	0.433690274	1.86E-37	Basal_duct
Micos10	1.07E-41	0.341123376	2.17E-37	Basal_duct
Polr2f	1.20E-41	0.331029822	2.41E-37	Basal_duct
Arl4c	1.27E-41	0.351474754	2.56E-37	Basal_duct
Bex3	1.58E-41	0.297705075	3.19E-37	Basal_duct
Lamtor4	1.99E-41	0.284283198	4.01E-37	Basal_duct
Atp5md	2.49E-41	0.311880127	5.03E-37	Basal_duct
Tpi1	3.08E-41	0.359784125	6.22E-37	Basal_duct
Sys1	3.63E-41	0.285289489	7.32E-37	Basal_duct
Lgals3	3.67E-41	0.358676017	7.42E-37	Basal_duct
Nop10	3.78E-41	0.320348743	7.63E-37	Basal_duct
Hnrnpf	3.91E-41	0.32303762	7.89E-37	Basal_duct
Ptges3	3.93E-41	0.330405749	7.94E-37	Basal_duct
Sf3b6	5.01E-41	0.341129823	1.01E-36	Basal_duct
Ndufa12	5.60E-41	0.341477526	1.13E-36	Basal_duct
Sfr1	6.76E-41	0.350230139	1.36E-36	Basal_duct
Trim29	8.25E-41	0.350529904	1.67E-36	Basal_duct
Urah	8.60E-41	0.34247151	1.74E-36	Basal_duct
Ndufa11	9.63E-41	0.340793995	1.95E-36	Basal_duct
Ndufb6	1.08E-40	0.318303806	2.19E-36	Basal_duct
Ndufab1	1.48E-40	0.335140624	2.99E-36	Basal_duct
Psmb6	1.95E-40	0.320949032	3.94E-36	Basal_duct
Syf2	2.43E-40	0.318054722	4.90E-36	Basal_duct
Blvrb	2.74E-40	0.332385366	5.53E-36	Basal_duct
Pigp	3.35E-40	0.307465167	6.77E-36	Basal_duct
Ywhae	4.05E-40	0.302531286	8.19E-36	Basal_duct
Laptm4a	4.10E-40	0.297442801	8.28E-36	Basal_duct
Srp9	4.61E-40	0.335667643	9.31E-36	Basal_duct
Cyc1	5.17E-40	0.294531773	1.04E-35	Basal_duct
Mgst1	5.81E-40	0.361297908	1.17E-35	Basal_duct
Itm2c	6.58E-40	0.339315117	1.33E-35	Basal_duct
Cdk4	8.05E-40	0.263764823	1.63E-35	Basal_duct
Sec61b	8.67E-40	0.318582402	1.75E-35	Basal_duct
Slc3a2	8.84E-40	0.314581501	1.79E-35	Basal_duct
Polr1d	1.23E-39	0.340070772	2.49E-35	Basal_duct
H2afv	2.03E-39	0.328143708	4.10E-35	Basal_duct
Uqcrc1	2.22E-39	0.317551476	4.48E-35	Basal_duct
Snrpd3	4.44E-39	0.327247767	8.97E-35	Basal_duct
1810058I24Rik	4.71E-39	0.323631018	9.52E-35	Basal_duct
Tomm6	4.73E-39	0.266964433	9.56E-35	Basal_duct
Atp5j2	5.43E-39	0.331295917	1.10E-34	Basal_duct
Set	6.49E-39	0.336720755	1.31E-34	Basal_duct
Sf3b5	1.28E-38	0.266691107	2.58E-34	Basal_duct
Myc	1.94E-38	0.375332028	3.91E-34	Basal_duct
Psmb4	4.55E-38	0.315561645	9.19E-34	Basal_duct
Cox5b	4.57E-38	0.298465279	9.22E-34	Basal_duct
Ndufs5	5.50E-38	0.314605758	1.11E-33	Basal_duct
Emb	7.83E-38	0.265771671	1.58E-33	Basal_duct
Sfn	8.35E-38	0.327702904	1.69E-33	Basal_duct
Pgls	1.11E-37	0.318356876	2.24E-33	Basal_duct
Pgam1	1.17E-37	0.350823696	2.37E-33	Basal_duct
Ndufb3	1.48E-37	0.323423234	2.98E-33	Basal_duct
Gabarapl2	2.12E-37	0.313230854	4.28E-33	Basal_duct
Kdelr1	3.25E-37	0.26102866	6.55E-33	Basal_duct
Tle5	3.46E-37	0.316742165	6.98E-33	Basal_duct
Eif3e	3.51E-37	0.324821906	7.09E-33	Basal_duct
Fis1	6.32E-37	0.277799324	1.28E-32	Basal_duct
Rras	7.76E-37	0.304213755	1.57E-32	Basal_duct
Drap1	1.00E-36	0.29813935	2.02E-32	Basal_duct
Ube2m	1.15E-36	0.298518577	2.32E-32	Basal_duct
Scand1	1.29E-36	0.271346874	2.60E-32	Basal_duct
Pfdn2	1.41E-36	0.304226836	2.85E-32	Basal_duct
S100a14	1.49E-36	0.348064554	3.02E-32	Basal_duct
Scp2	1.53E-36	0.307385327	3.09E-32	Basal_duct
Sub1	1.58E-36	0.318535131	3.19E-32	Basal_duct
Nop53	1.58E-36	0.294918421	3.20E-32	Basal_duct
Tmem205	1.80E-36	0.279399603	3.64E-32	Basal_duct
Tbca	1.81E-36	0.326612339	3.65E-32	Basal_duct
Htra1	2.46E-36	0.35792615	4.96E-32	Basal_duct
Ndufc2	2.64E-36	0.301921697	5.33E-32	Basal_duct
Rer1	3.25E-36	0.283655165	6.57E-32	Basal_duct
Selenok	3.39E-36	0.310888535	6.84E-32	Basal_duct
Ssr4	3.70E-36	0.335652532	7.48E-32	Basal_duct
Ypel3	4.06E-36	0.315347624	8.19E-32	Basal_duct
Hnrnpab	4.81E-36	0.308202271	9.72E-32	Basal_duct
Fam162a	4.91E-36	0.363483718	9.92E-32	Basal_duct
Hcfc1r1	6.40E-36	0.326974066	1.29E-31	Basal_duct
Ppdpf	9.69E-36	0.286714516	1.96E-31	Basal_duct
Mrpl20	1.27E-35	0.273510733	2.56E-31	Basal_duct
Bag1	1.29E-35	0.323779814	2.61E-31	Basal_duct
Hnrnpk	1.49E-35	0.300899509	3.00E-31	Basal_duct
Krtcap2	1.78E-35	0.282646613	3.58E-31	Basal_duct
Abracl	2.04E-35	0.320077667	4.12E-31	Basal_duct
Pdap1	2.21E-35	0.30526551	4.46E-31	Basal_duct
Cox14	2.57E-35	0.273663134	5.20E-31	Basal_duct
Orm3	3.50E-35	0.416003328	7.07E-31	Basal_duct
Tpm4	4.24E-35	0.316212214	8.56E-31	Basal_duct
Tma7	5.30E-35	0.290591389	1.07E-30	Basal_duct
Fos	6.15E-35	0.645121137	1.24E-30	Basal_duct
Ier3ip1	9.64E-35	0.2659793	1.95E-30	Basal_duct
Nudc	1.30E-34	0.256395574	2.63E-30	Basal_duct
Ak3	1.38E-34	0.278465718	2.80E-30	Basal_duct
Atf4	1.45E-34	0.319026211	2.94E-30	Basal_duct
Srrm1	2.16E-34	0.258174485	4.37E-30	Basal_duct
Ywhab	2.37E-34	0.308271047	4.78E-30	Basal_duct
Utp3	2.38E-34	0.297780928	4.80E-30	Basal_duct
Txndc17	2.75E-34	0.322375014	5.55E-30	Basal_duct
1810037I17Rik	6.54E-34	0.293550633	1.32E-29	Basal_duct
Dad1	6.62E-34	0.305848085	1.34E-29	Basal_duct
H2-D1	1.08E-33	0.310861178	2.17E-29	Basal_duct
Tmed10	1.09E-33	0.287827478	2.20E-29	Basal_duct
Higd1a	1.20E-33	0.288206715	2.42E-29	Basal_duct
Rab18	1.34E-33	0.303637525	2.70E-29	Basal_duct
Ier2	1.38E-33	0.366865533	2.78E-29	Basal_duct
Mrps14	2.36E-33	0.252947847	4.77E-29	Basal_duct
Atp6v1f	2.79E-33	0.306255823	5.63E-29	Basal_duct
Ssu72	2.91E-33	0.302904135	5.87E-29	Basal_duct
Psma4	5.29E-33	0.28492658	1.07E-28	Basal_duct
Snrpd1	6.53E-33	0.303500137	1.32E-28	Basal_duct
Atp5a1	8.35E-33	0.279488612	1.69E-28	Basal_duct
Mpc2	1.07E-32	0.288119361	2.16E-28	Basal_duct
Tagln2	1.17E-32	0.294597582	2.37E-28	Basal_duct
Cacybp	1.17E-32	0.262839601	2.37E-28	Basal_duct
Prdx2	1.51E-32	0.304858453	3.06E-28	Basal_duct
Atp6v0b	1.75E-32	0.306925397	3.53E-28	Basal_duct
Arpc1b	1.82E-32	0.292211553	3.67E-28	Basal_duct
Ndufa5	1.83E-32	0.259878593	3.69E-28	Basal_duct
Ndufb7	1.88E-32	0.283940765	3.79E-28	Basal_duct
Tpm2	2.22E-32	0.304367856	4.49E-28	Basal_duct
Tceal9	2.25E-32	0.310846724	4.53E-28	Basal_duct
Swi5	2.47E-32	0.279418639	4.98E-28	Basal_duct
Grcc10	2.73E-32	0.254784193	5.52E-28	Basal_duct
Ptms	3.33E-32	0.270015842	6.73E-28	Basal_duct
Sec61g	3.56E-32	0.296725762	7.18E-28	Basal_duct
Selenof	4.35E-32	0.283548424	8.78E-28	Basal_duct
Nap1l1	4.73E-32	0.306900682	9.55E-28	Basal_duct
Lmo1	4.82E-32	0.35612508	9.74E-28	Basal_duct
Lamp1	5.04E-32	0.296385177	1.02E-27	Basal_duct
Echs1	5.04E-32	0.28202419	1.02E-27	Basal_duct
Crip2	6.70E-32	0.274124273	1.35E-27	Basal_duct
Hdgf	7.43E-32	0.284904644	1.50E-27	Basal_duct
Pycard	7.71E-32	0.322528103	1.56E-27	Basal_duct
Psmb3	9.15E-32	0.294250479	1.85E-27	Basal_duct
Psmd8	1.12E-31	0.272817411	2.27E-27	Basal_duct
1110038B12Rik	1.13E-31	0.291828925	2.28E-27	Basal_duct
Ubl5	1.53E-31	0.281013997	3.08E-27	Basal_duct
Cbr2	4.92E-31	0.314592989	9.94E-27	Basal_duct
Fkbp3	5.95E-31	0.274814384	1.20E-26	Basal_duct
Rhoa	6.06E-31	0.28973998	1.22E-26	Basal_duct
Jund	6.71E-31	0.308851615	1.36E-26	Basal_duct
Eno1	7.39E-31	0.251894749	1.49E-26	Basal_duct
Rps27l	7.50E-31	0.266079591	1.51E-26	Basal_duct
Erp29	7.87E-31	0.266399171	1.59E-26	Basal_duct
Micos13	1.00E-30	0.267712302	2.03E-26	Basal_duct
Cct7	1.24E-30	0.271105686	2.51E-26	Basal_duct
Phb2	1.25E-30	0.252772331	2.51E-26	Basal_duct
Dnaja2	1.77E-30	0.283592355	3.57E-26	Basal_duct
Txnl1	2.14E-30	0.280847371	4.32E-26	Basal_duct
Glud1	2.52E-30	0.281739229	5.08E-26	Basal_duct
Purb	2.79E-30	0.285170667	5.63E-26	Basal_duct
Bnip3l	3.10E-30	0.285486568	6.27E-26	Basal_duct
1110008P14Rik	3.71E-30	0.269718253	7.50E-26	Basal_duct
Tmed2	8.91E-30	0.286295114	1.80E-25	Basal_duct
U2af1	1.02E-29	0.282037793	2.05E-25	Basal_duct
Tsc22d1	1.04E-29	0.317946996	2.11E-25	Basal_duct
Tmem147	1.07E-29	0.260928717	2.16E-25	Basal_duct
Vapa	1.15E-29	0.263635357	2.33E-25	Basal_duct
Capzb	1.97E-29	0.275564963	3.97E-25	Basal_duct
Hnrnpd	2.97E-29	0.287263055	6.01E-25	Basal_duct
Smdt1	3.08E-29	0.288087913	6.23E-25	Basal_duct
Cebpd	3.20E-29	0.314934868	6.46E-25	Basal_duct
Rnasek	3.80E-29	0.300483675	7.67E-25	Basal_duct
Hp1bp3	3.95E-29	0.277552792	7.97E-25	Basal_duct
Krt15	4.41E-29	0.268866069	8.90E-25	Basal_duct
Atraid	5.13E-29	0.253200895	1.04E-24	Basal_duct
Psmd4	5.53E-29	0.277051162	1.12E-24	Basal_duct
Psma6	7.16E-29	0.263912667	1.45E-24	Basal_duct
Fkbp1a	1.37E-28	0.258917357	2.77E-24	Basal_duct
Atp5o	1.55E-28	0.258857296	3.12E-24	Basal_duct
Ywhaq	2.43E-28	0.272744782	4.91E-24	Basal_duct
Atp5c1	2.91E-28	0.272427637	5.88E-24	Basal_duct
Gtf2h5	3.24E-28	0.260348656	6.54E-24	Basal_duct
Spcs2	8.45E-28	0.27764208	1.71E-23	Basal_duct
Cct2	1.04E-27	0.262986657	2.10E-23	Basal_duct
Akr1a1	1.06E-27	0.252450491	2.13E-23	Basal_duct
Cldnd1	1.61E-27	0.265019663	3.24E-23	Basal_duct
Arl6ip1	2.18E-27	0.263031876	4.41E-23	Basal_duct
Srsf3	3.33E-27	0.265450187	6.73E-23	Basal_duct
Eef1g	3.39E-27	0.280288953	6.84E-23	Basal_duct
Cd47	3.74E-27	0.275322778	7.56E-23	Basal_duct
Snw1	3.77E-27	0.272458414	7.62E-23	Basal_duct
G3bp2	5.40E-27	0.257712682	1.09E-22	Basal_duct
Crlf1	7.20E-27	0.297355086	1.45E-22	Basal_duct
Atp6v0e	7.66E-27	0.273024574	1.55E-22	Basal_duct
Ube2s	8.67E-27	0.265901493	1.75E-22	Basal_duct
Cltb	9.77E-27	0.257197801	1.97E-22	Basal_duct
Dnajc8	1.14E-26	0.269246524	2.29E-22	Basal_duct
Vezf1	1.81E-26	0.252971418	3.66E-22	Basal_duct
Tkt	1.92E-26	0.272159564	3.88E-22	Basal_duct
Hmgb2	2.52E-26	0.268428788	5.09E-22	Basal_duct
Calm1	2.81E-26	0.274212344	5.68E-22	Basal_duct
Prkar1a	3.49E-26	0.250284591	7.06E-22	Basal_duct
Snai2	4.11E-26	0.304541605	8.30E-22	Basal_duct
Klf13	7.20E-26	0.259870761	1.45E-21	Basal_duct
Prdx5	2.64E-25	0.262993441	5.33E-21	Basal_duct
Tmbim6	5.02E-24	0.25760617	1.01E-19	Basal_duct
Ranbp1	6.95E-24	0.252699829	1.40E-19	Basal_duct
Ppp1r14b	1.05E-23	0.256560777	2.11E-19	Basal_duct
Ifi27	1.67E-23	0.262554056	3.38E-19	Basal_duct
Tnfrsf12a	2.35E-23	0.270092905	4.74E-19	Basal_duct
Gas6	3.99E-22	0.274836241	8.06E-18	Basal_duct
Atf3	1.09E-20	0.26341357	2.20E-16	Basal_duct
S100a6	0	2.215240841	0	Basal_Luminal_duct
Krt14	6.96E-249	1.37046402	1.40E-244	Basal_Luminal_duct
Ppia	2.18E-214	1.033754586	4.41E-210	Basal_Luminal_duct
Hsp90ab1	2.23E-208	0.891012607	4.51E-204	Basal_Luminal_duct
Gpx2	1.82E-203	1.319464833	3.67E-199	Basal_Luminal_duct
Anxa2	8.31E-202	1.260009561	1.68E-197	Basal_Luminal_duct
Rpl22l1	1.65E-201	1.247443072	3.33E-197	Basal_Luminal_duct
Rpl15	9.69E-197	0.895124185	1.96E-192	Basal_Luminal_duct
Dbi	8.68E-196	1.244703682	1.75E-191	Basal_Luminal_duct
Ifitm3	2.89E-192	0.944871942	5.85E-188	Basal_Luminal_duct
Rps8	3.71E-184	0.880490011	7.49E-180	Basal_Luminal_duct
Sostdc1	4.02E-183	1.762498184	8.12E-179	Basal_Luminal_duct
Fdps	2.02E-175	1.251752348	4.08E-171	Basal_Luminal_duct
Rbp1	2.11E-174	1.129041179	4.26E-170	Basal_Luminal_duct
Lgals7	2.26E-174	1.675218561	4.57E-170	Basal_Luminal_duct
Igfbp7	9.90E-174	1.448399981	2.00E-169	Basal_Luminal_duct
Fgfbp1	1.11E-170	1.386068947	2.25E-166	Basal_Luminal_duct
Idi1	7.25E-169	1.223834608	1.46E-164	Basal_Luminal_duct
Rps27a	1.19E-164	0.799472392	2.40E-160	Basal_Luminal_duct
Lgals1	1.87E-164	1.316107717	3.77E-160	Basal_Luminal_duct
Cstb	4.54E-163	1.058643778	9.17E-159	Basal_Luminal_duct
S100a11	3.47E-158	0.950643902	7.01E-154	Basal_Luminal_duct
Rpl18	6.21E-158	0.758586271	1.25E-153	Basal_Luminal_duct
S100a14	3.70E-155	1.157506902	7.47E-151	Basal_Luminal_duct
Crlf1	2.40E-153	1.134693691	4.85E-149	Basal_Luminal_duct
Rps3a1	2.52E-152	0.734077209	5.09E-148	Basal_Luminal_duct
Rpl6	1.14E-149	0.76392878	2.30E-145	Basal_Luminal_duct
Myl6	4.27E-148	0.954668355	8.62E-144	Basal_Luminal_duct
Mgp	9.17E-148	1.221905957	1.85E-143	Basal_Luminal_duct
Rpsa	1.09E-143	0.762586927	2.20E-139	Basal_Luminal_duct
Cyp51	9.20E-143	1.134986201	1.86E-138	Basal_Luminal_duct
Rpl28	2.72E-142	0.729836663	5.49E-138	Basal_Luminal_duct
Rpl24	4.07E-142	0.733347464	8.22E-138	Basal_Luminal_duct
Rpl34	8.92E-141	0.751159354	1.80E-136	Basal_Luminal_duct
Tagln2	7.77E-139	1.055047123	1.57E-134	Basal_Luminal_duct
S100a10	3.50E-138	0.87814534	7.08E-134	Basal_Luminal_duct
Krt17	7.83E-138	0.932812713	1.58E-133	Basal_Luminal_duct
Esd	1.06E-137	0.952679233	2.15E-133	Basal_Luminal_duct
Rps20	7.25E-137	0.708789365	1.46E-132	Basal_Luminal_duct
Rpl41	1.10E-136	0.776020625	2.23E-132	Basal_Luminal_duct
Ccnd1	1.63E-136	1.138288993	3.29E-132	Basal_Luminal_duct
Rpl10a	6.76E-135	0.725826868	1.37E-130	Basal_Luminal_duct
Stra6	4.75E-132	0.953272361	9.60E-128	Basal_Luminal_duct
Fxyd3	7.25E-132	0.897138011	1.46E-127	Basal_Luminal_duct
Rps4x	3.56E-131	0.716117816	7.19E-127	Basal_Luminal_duct
Pdia6	7.39E-131	1.077034967	1.49E-126	Basal_Luminal_duct
Rpl23	3.83E-130	0.664265727	7.73E-126	Basal_Luminal_duct
Rps12	4.40E-130	0.752321397	8.89E-126	Basal_Luminal_duct
Rpl39	8.44E-130	0.721419964	1.70E-125	Basal_Luminal_duct
Epcam	4.27E-129	0.8628847	8.62E-125	Basal_Luminal_duct
Rps13	3.68E-127	0.698297152	7.44E-123	Basal_Luminal_duct
Ybx1	1.01E-125	0.842205156	2.03E-121	Basal_Luminal_duct
Ifitm2	1.19E-124	0.828175285	2.41E-120	Basal_Luminal_duct
Tnfrsf12a	1.49E-124	1.086212447	3.01E-120	Basal_Luminal_duct
Rps9	1.63E-123	0.653237499	3.30E-119	Basal_Luminal_duct
Rpl37	3.84E-122	0.701875435	7.76E-118	Basal_Luminal_duct
Rps7	6.57E-122	0.636923705	1.33E-117	Basal_Luminal_duct
Rpl11	7.39E-122	0.620274577	1.49E-117	Basal_Luminal_duct
Hmgn1	5.50E-119	0.858773558	1.11E-114	Basal_Luminal_duct
Nme2	9.49E-119	0.891960312	1.92E-114	Basal_Luminal_duct
Tmsb10	1.26E-118	1.045735455	2.54E-114	Basal_Luminal_duct
Rpl3	4.56E-117	0.640145674	9.20E-113	Basal_Luminal_duct
Rpl32	5.20E-117	0.632063446	1.05E-112	Basal_Luminal_duct
Txndc17	1.34E-116	1.007074167	2.70E-112	Basal_Luminal_duct
Ldha	1.52E-116	0.882042113	3.06E-112	Basal_Luminal_duct
Rps3	2.58E-116	0.655091508	5.22E-112	Basal_Luminal_duct
Rps16	2.49E-115	0.601277503	5.04E-111	Basal_Luminal_duct
Rpl19	5.35E-115	0.599726987	1.08E-110	Basal_Luminal_duct
Rps15a	5.59E-115	0.630189227	1.13E-110	Basal_Luminal_duct
Tmem176b	4.99E-113	0.716047418	1.01E-108	Basal_Luminal_duct
Rps10	2.21E-112	0.617302803	4.46E-108	Basal_Luminal_duct
Npm1	3.24E-112	0.756777699	6.53E-108	Basal_Luminal_duct
Rps11	5.08E-112	0.616147609	1.03E-107	Basal_Luminal_duct
Lmo1	5.98E-112	1.025439848	1.21E-107	Basal_Luminal_duct
Eef1a1	5.39E-111	0.586544623	1.09E-106	Basal_Luminal_duct
Rpl30	7.92E-111	0.589409717	1.60E-106	Basal_Luminal_duct
Eef1b2	1.03E-110	0.682444336	2.08E-106	Basal_Luminal_duct
Rpl7	1.60E-110	0.607406835	3.24E-106	Basal_Luminal_duct
Eif5a	1.31E-109	0.904127601	2.64E-105	Basal_Luminal_duct
Ndufa4	2.26E-109	0.818462132	4.56E-105	Basal_Luminal_duct
Rpl8	1.70E-108	0.575156036	3.43E-104	Basal_Luminal_duct
Rps24	2.94E-108	0.591252905	5.94E-104	Basal_Luminal_duct
Rps23	7.95E-108	0.617671082	1.61E-103	Basal_Luminal_duct
Rpl27a	1.04E-107	0.592371072	2.10E-103	Basal_Luminal_duct
Rpl13	1.07E-107	0.599324589	2.16E-103	Basal_Luminal_duct
Rpl17	1.07E-106	0.614534183	2.15E-102	Basal_Luminal_duct
Col8a1	2.01E-106	0.82505086	4.05E-102	Basal_Luminal_duct
Hspa8	3.57E-106	0.729558969	7.20E-102	Basal_Luminal_duct
Ly6a	4.82E-106	0.686477516	9.73E-102	Basal_Luminal_duct
Rpl14	2.27E-105	0.64865222	4.59E-101	Basal_Luminal_duct
Txn1	6.24E-105	0.810482597	1.26E-100	Basal_Luminal_duct
Timp1	6.61E-104	0.776819071	1.34E-99	Basal_Luminal_duct
Sfr1	2.05E-103	0.814600526	4.14E-99	Basal_Luminal_duct
Tmem176a	3.91E-103	0.653084343	7.90E-99	Basal_Luminal_duct
Rpl36al	2.31E-100	0.684665795	4.67E-96	Basal_Luminal_duct
Rpl22	5.08E-100	0.638344422	1.03E-95	Basal_Luminal_duct
Rps5	3.17E-99	0.508160522	6.40E-95	Basal_Luminal_duct
Rps19	1.10E-98	0.538630695	2.23E-94	Basal_Luminal_duct
Rpl26	1.67E-98	0.592396674	3.38E-94	Basal_Luminal_duct
Ctsc	1.78E-98	0.919566186	3.59E-94	Basal_Luminal_duct
Rpl37a	1.27E-97	0.611269863	2.56E-93	Basal_Luminal_duct
Rplp1	4.31E-97	0.585854545	8.70E-93	Basal_Luminal_duct
Actg1	7.19E-97	0.730291719	1.45E-92	Basal_Luminal_duct
Reep5	1.46E-96	0.776702171	2.95E-92	Basal_Luminal_duct
Rpl13a	1.93E-96	0.545154336	3.89E-92	Basal_Luminal_duct
Rplp0	2.50E-96	0.558980268	5.05E-92	Basal_Luminal_duct
Sfn	1.07E-95	0.903774912	2.16E-91	Basal_Luminal_duct
Ssr4	1.47E-95	0.814688977	2.97E-91	Basal_Luminal_duct
Atp5g2	2.84E-95	0.615019485	5.74E-91	Basal_Luminal_duct
Rpl5	8.99E-95	0.515075197	1.82E-90	Basal_Luminal_duct
Naca	1.03E-94	0.518237788	2.08E-90	Basal_Luminal_duct
Rpl35a	1.77E-94	0.561467637	3.58E-90	Basal_Luminal_duct
Ran	3.58E-94	0.852015144	7.23E-90	Basal_Luminal_duct
Prkg2	3.33E-93	0.678597993	6.73E-89	Basal_Luminal_duct
Apoe	9.90E-93	1.297605478	2.00E-88	Basal_Luminal_duct
Rpl18a	1.30E-92	0.518718275	2.62E-88	Basal_Luminal_duct
Btf3	5.21E-92	0.577696972	1.05E-87	Basal_Luminal_duct
Aldh3a1	1.24E-91	0.948440881	2.51E-87	Basal_Luminal_duct
Gas5	2.02E-91	0.735724252	4.08E-87	Basal_Luminal_duct
Emp2	2.13E-91	0.774238029	4.31E-87	Basal_Luminal_duct
Rpl7a	2.48E-91	0.672283633	5.01E-87	Basal_Luminal_duct
Rpl12	4.52E-91	0.587112416	9.13E-87	Basal_Luminal_duct
Cd9	7.94E-91	0.670709497	1.60E-86	Basal_Luminal_duct
Sprr2a3	8.48E-91	1.276304341	1.71E-86	Basal_Luminal_duct
Rps17	2.07E-90	0.678770451	4.18E-86	Basal_Luminal_duct
Elob	3.48E-90	0.684469494	7.03E-86	Basal_Luminal_duct
Cavin3	4.27E-90	0.851937731	8.62E-86	Basal_Luminal_duct
Rpl29	6.91E-90	0.605531188	1.40E-85	Basal_Luminal_duct
Dut	1.06E-89	0.685103326	2.15E-85	Basal_Luminal_duct
Rps2	1.40E-89	0.714782132	2.83E-85	Basal_Luminal_duct
Calm1	2.56E-89	0.868218409	5.18E-85	Basal_Luminal_duct
Oaz1	9.27E-89	0.620626028	1.87E-84	Basal_Luminal_duct
Rack1	9.84E-89	0.580763079	1.99E-84	Basal_Luminal_duct
Hcfc1r1	2.06E-88	0.840718445	4.16E-84	Basal_Luminal_duct
Ranbp1	2.74E-88	0.859139965	5.53E-84	Basal_Luminal_duct
Rbm3	2.75E-88	0.747040029	5.55E-84	Basal_Luminal_duct
Prdx1	8.10E-88	0.58316556	1.64E-83	Basal_Luminal_duct
Rps25	3.09E-87	0.649372137	6.24E-83	Basal_Luminal_duct
Fabp5	3.24E-87	1.197257525	6.55E-83	Basal_Luminal_duct
Tspo	1.71E-86	0.724691454	3.46E-82	Basal_Luminal_duct
2410006H16Rik	5.68E-86	0.661749346	1.15E-81	Basal_Luminal_duct
Rplp2	5.44E-85	0.569281736	1.10E-80	Basal_Luminal_duct
Cald1	1.69E-84	0.717446144	3.41E-80	Basal_Luminal_duct
Ptma	7.89E-83	0.582204215	1.59E-78	Basal_Luminal_duct
Cd81	1.40E-82	0.684194478	2.83E-78	Basal_Luminal_duct
AY036118	1.74E-82	0.358505413	3.52E-78	Basal_Luminal_duct
Fau	4.61E-82	0.435128009	9.31E-78	Basal_Luminal_duct
Serpinb5	6.45E-82	0.756445311	1.30E-77	Basal_Luminal_duct
Sh3bgrl3	9.70E-81	0.747955895	1.96E-76	Basal_Luminal_duct
Rpl31	1.74E-80	0.68128138	3.51E-76	Basal_Luminal_duct
Wfdc2	2.13E-80	0.477749355	4.29E-76	Basal_Luminal_duct
Rpl23a	5.03E-80	0.682416632	1.02E-75	Basal_Luminal_duct
Rps26	5.98E-80	0.571553635	1.21E-75	Basal_Luminal_duct
Rpl36	6.43E-80	0.492678354	1.30E-75	Basal_Luminal_duct
Pgam1	9.48E-80	0.77561389	1.92E-75	Basal_Luminal_duct
Sem1	9.81E-80	0.647635344	1.98E-75	Basal_Luminal_duct
Mill1	1.81E-79	0.572247025	3.65E-75	Basal_Luminal_duct
Rpl36a	2.04E-79	0.658694843	4.11E-75	Basal_Luminal_duct
Eif3f	2.89E-79	0.387257091	5.83E-75	Basal_Luminal_duct
Arpc1b	3.84E-79	0.675963756	7.76E-75	Basal_Luminal_duct
Spcs1	3.18E-78	0.707807253	6.42E-74	Basal_Luminal_duct
Krt5	4.03E-78	0.678464034	8.14E-74	Basal_Luminal_duct
Hint1	4.29E-78	0.653962465	8.66E-74	Basal_Luminal_duct
Rps14	7.36E-78	0.415677895	1.49E-73	Basal_Luminal_duct
Msmo1	4.58E-77	0.708060283	9.26E-73	Basal_Luminal_duct
Tbca	4.65E-76	0.572928543	9.40E-72	Basal_Luminal_duct
Rpl35	5.11E-76	0.557396314	1.03E-71	Basal_Luminal_duct
Rps27l	6.04E-76	0.632838234	1.22E-71	Basal_Luminal_duct
Arpc2	1.21E-75	0.565904626	2.44E-71	Basal_Luminal_duct
Uqcrh	3.27E-75	0.388952578	6.60E-71	Basal_Luminal_duct
Sec61g	3.66E-75	0.734822769	7.39E-71	Basal_Luminal_duct
Rpl27	4.69E-75	0.285525248	9.48E-71	Basal_Luminal_duct
Capg	7.83E-75	0.593378882	1.58E-70	Basal_Luminal_duct
Prdx2	2.00E-74	0.586004494	4.04E-70	Basal_Luminal_duct
Slpi	3.28E-74	0.831006072	6.62E-70	Basal_Luminal_duct
Pgk1	3.35E-74	0.733103161	6.76E-70	Basal_Luminal_duct
Sprr1b	5.15E-74	0.759580189	1.04E-69	Basal_Luminal_duct
Nap1l1	6.18E-74	0.695038859	1.25E-69	Basal_Luminal_duct
Emp1	8.08E-74	0.545892745	1.63E-69	Basal_Luminal_duct
Ppib	1.35E-73	0.659730221	2.72E-69	Basal_Luminal_duct
Ecm1	1.71E-73	0.697121771	3.46E-69	Basal_Luminal_duct
Arf5	2.92E-73	0.61469602	5.89E-69	Basal_Luminal_duct
Tpm1	4.41E-73	0.750166106	8.90E-69	Basal_Luminal_duct
Nenf	8.16E-73	0.674226324	1.65E-68	Basal_Luminal_duct
Ubb	1.34E-72	0.43113372	2.71E-68	Basal_Luminal_duct
Rps6	1.87E-72	0.497489977	3.78E-68	Basal_Luminal_duct
Atpif1	2.71E-72	0.410495115	5.47E-68	Basal_Luminal_duct
Rpl38	3.43E-72	0.545887088	6.92E-68	Basal_Luminal_duct
Mrpl52	3.66E-72	0.583190798	7.40E-68	Basal_Luminal_duct
Tmsb4x	8.96E-72	0.758557503	1.81E-67	Basal_Luminal_duct
Dad1	1.06E-71	0.655412959	2.15E-67	Basal_Luminal_duct
Psma7	1.55E-71	0.623966073	3.13E-67	Basal_Luminal_duct
Eif3k	1.92E-71	0.591996877	3.88E-67	Basal_Luminal_duct
Actb	2.82E-71	0.617438323	5.69E-67	Basal_Luminal_duct
Serf2	3.23E-71	0.519695706	6.51E-67	Basal_Luminal_duct
Dnaja1	3.30E-71	0.514454718	6.66E-67	Basal_Luminal_duct
Tecr	8.06E-71	0.667049666	1.63E-66	Basal_Luminal_duct
Clic1	1.33E-70	0.596942696	2.70E-66	Basal_Luminal_duct
Gng5	2.28E-70	0.488946653	4.60E-66	Basal_Luminal_duct
Nop10	2.52E-70	0.580826865	5.10E-66	Basal_Luminal_duct
Rps18	3.19E-70	0.538138381	6.44E-66	Basal_Luminal_duct
Serbp1	3.28E-70	0.550504136	6.63E-66	Basal_Luminal_duct
Cox4i1	5.69E-70	0.393584785	1.15E-65	Basal_Luminal_duct
Pgls	7.50E-70	0.640865532	1.52E-65	Basal_Luminal_duct
Serpine2	8.82E-70	0.769584958	1.78E-65	Basal_Luminal_duct
Rps15	3.51E-69	0.470593239	7.09E-65	Basal_Luminal_duct
Tpm2	4.37E-69	0.66581445	8.82E-65	Basal_Luminal_duct
Ndufc2	7.81E-69	0.611039011	1.58E-64	Basal_Luminal_duct
Sumo2	9.51E-69	0.495717329	1.92E-64	Basal_Luminal_duct
Rps21	1.22E-68	0.419182698	2.47E-64	Basal_Luminal_duct
Hnrnpa1	1.33E-68	0.549536259	2.68E-64	Basal_Luminal_duct
Pfn1	1.83E-68	0.694319915	3.70E-64	Basal_Luminal_duct
Slc25a3	3.88E-68	0.542360769	7.83E-64	Basal_Luminal_duct
Pdia3	3.88E-68	0.588541274	7.84E-64	Basal_Luminal_duct
Set	4.97E-68	0.594675202	1.00E-63	Basal_Luminal_duct
Pfdn5	6.20E-68	0.343532156	1.25E-63	Basal_Luminal_duct
Tmem14c	6.63E-68	0.528229849	1.34E-63	Basal_Luminal_duct
Nedd8	1.21E-67	0.5878246	2.44E-63	Basal_Luminal_duct
Npc2	2.25E-67	0.685023092	4.55E-63	Basal_Luminal_duct
Rps29	2.44E-67	0.581779374	4.92E-63	Basal_Luminal_duct
Tkt	3.17E-67	0.56807901	6.40E-63	Basal_Luminal_duct
Snrpg	3.78E-67	0.669649586	7.64E-63	Basal_Luminal_duct
Acadl	5.60E-67	0.70753135	1.13E-62	Basal_Luminal_duct
Park7	2.23E-66	0.50511866	4.50E-62	Basal_Luminal_duct
Tnip3	2.29E-66	0.37498355	4.63E-62	Basal_Luminal_duct
[truncated: 2,102 more rows]
