# Supplementary material for: Notch signaling is a driver of glandular stem cell activity and regenerative migration after damage
Source: EMBO J. 2025 Nov 5;45(2):374–93. doi: 10.1038/s44318-025-00607-w (PMC12811363; doi:10.1038/s44318-025-00607-w)
Supplement: Supplementary file 5 — Source data Fig. 1 [file 44318_2025_607_MOESM5_ESM.zip]

Archive with 17 entries (10 files):
- Figure 1/
- Figure 1/1K/
- Figure 1/1K/Day11_DAPI_KRT14_KRT8_overlay.tif
- Figure 1/1K/Day7_DAPI_KRT14_KRT8_overlay.tif
- Figure 1/1L/
- Figure 1/1L/Day7_DAPI_CD44_CD29_overlay.tif
- Figure 1/1L/Day11_DAPI_CD44_CD29_overlay.tif
- Figure 1/1M/
- Figure 1/1M/Day7_DAPI_CD44_AQP5_overlay.tif
- Figure 1/1M/Day11_DAPI_CD44_AQP5_overlay.tif
- Figure 1/1N/
- Figure 1/1N/Day7_DAPI_CD164_SOX9_overlay.tif
- Figure 1/1N/Day11_DAPI_CD164_SOX9_overlay.tif
- Figure 1/1C/
- Figure 1/1C/mSGO day 11.JPG
- Figure 1/1B/
- Figure 1/1B/mSGO day 7.JPG
