# Supplementary material for: Notch signaling is a driver of glandular stem cell activity and regenerative migration after damage
Source: EMBO J. 2025 Nov 5;45(2):374–93. doi: 10.1038/s44318-025-00607-w (PMC12811363; doi:10.1038/s44318-025-00607-w)
Supplement: Supplementary file 6 — Source data Fig. 2 [file 44318_2025_607_MOESM6_ESM.zip]

Archive with 15 entries (7 files):
- Figure 2/
- Figure 2/Figure 2/
- Figure 2/Figure 2/2H/
- Figure 2/Figure 2/2H/mSGO after FACS.pdf
- Figure 2/Figure 2/2I/
- Figure 2/Figure 2/2I/Organoid count FACS CD29_CD24 .xlsx
- Figure 2/Figure 2/2L/
- Figure 2/Figure 2/2L/Organoid count FACS CD29_CD44.xlsx
- Figure 2/Figure 2/2M/
- Figure 2/Figure 2/2M/Microscopy scratch.pdf
- Figure 2/Figure 2/2N/
- Figure 2/Figure 2/2N/Wound area day 7 and day 11.xlsx
- Figure 2/Figure 2/2O/
- Figure 2/Figure 2/2O/Day7_CD44.tif
- Figure 2/Figure 2/2O/Day7_DAPI.tif
