# Supplementary material for: Notch signaling is a driver of glandular stem cell activity and regenerative migration after damage
Source: EMBO J. 2025 Nov 5;45(2):374–93. doi: 10.1038/s44318-025-00607-w (PMC12811363; doi:10.1038/s44318-025-00607-w)
Supplement: Supplementary file 6 — Source data Fig. 2 [file 44318_2025_607_MOESM6_ESM.zip › Figure 2/Figure 2/2I/Organoid count FACS CD29_CD24 .xlsx]

## Sheet: Sheet1
Organoid forming efficiency (OFE) = (organoid number / number of cells seeded) *100
		Total number of organoids
		mouse1	mouse2	mouse3
	CD29high_CD24high	1800	1640	1600
	CD29high_CD24low	1020	1220	1520
	CD29low_CD24high	800	1000	1500
	CD29low_CD24low	30	20	12
		Cells seeded
		mouse1	mouse2	mouse3
	CD29high_CD24high	20000	20000	20000
	CD29high_CD24low	20000	20000	20000
	CD29low_CD24high	20000	20000	20000
	CD29low_CD24low	6000	10000	5000
