# Supplementary material for: Notch signaling is a driver of glandular stem cell activity and regenerative migration after damage
Source: EMBO J. 2025 Nov 5;45(2):374–93. doi: 10.1038/s44318-025-00607-w (PMC12811363; doi:10.1038/s44318-025-00607-w)
Supplement: Supplementary file 6 — Source data Fig. 2 [file 44318_2025_607_MOESM6_ESM.zip › Figure 2/Figure 2/2L/Organoid count FACS CD29_CD44.xlsx]

## Sheet: Sheet1
Organoid forming efficiency (OFE) = (organoid number / number of cell seeded) *100
		Total number of organoids
		mouse1	mouse2	mouse3	mouse4
	CD44-	30	63	96	80
	CD44+	760	400	1400	660
	CD44++	1640	885	2120	1320
		Cells seeded
		mouse1	mouse2	mouse3	mouse4
	CD44-	5000	9000	8000	20000
	CD44+	20000	20000	20000	20000
	CD44++	20000	15000	20000	20000
