# Supplementary material for: Notch signaling is a driver of glandular stem cell activity and regenerative migration after damage
Source: EMBO J. 2025 Nov 5;45(2):374–93. doi: 10.1038/s44318-025-00607-w (PMC12811363; doi:10.1038/s44318-025-00607-w)
Supplement: Supplementary file 6 — Source data Fig. 2 [file 44318_2025_607_MOESM6_ESM.zip › Figure 2/Figure 2/2N/Wound area day 7 and day 11.xlsx]

## Sheet: Sheet1
	Mouse 1			Mouse 2			Mouse 3
Day7	Time (h)	Area		Time (h)	Area		Time (h)	Area
	0	99486		0	104018		0	87044
	6	82988		6	89138		6	69201
	12	66396		12	69472		12	51180
	18	57249		18	52831		18	34751
	24	48574		24	36465		24	23512
	Mouse 1			Mouse 2			Mouse 3
Day 11	Time (h)	Area		Time (h)	Area		Time (h)	Area
	0	130702		0	103103		0	89731
	6	99995		6	95072		6	89280
	12	96853		12	89367		12	83573
	18	93063		18	76343		18	76102
	24	96959		24	79517		24	68524
