# Supplementary material for: Notch signaling is a driver of glandular stem cell activity and regenerative migration after damage
Source: EMBO J. 2025 Nov 5;45(2):374–93. doi: 10.1038/s44318-025-00607-w (PMC12811363; doi:10.1038/s44318-025-00607-w)
Supplement: Supplementary file 7 — Source data Fig. 3 [file 44318_2025_607_MOESM7_ESM.zip]

Archive with 4 entries (2 files):
- Figure 3/
- Figure 3/3J/
- Figure 3/3J/Western blot.tif
- Figure 3/3J/Western blot quantification.xlsx
