# Supplementary material for: Notch signaling is a driver of glandular stem cell activity and regenerative migration after damage
Source: EMBO J. 2025 Nov 5;45(2):374–93. doi: 10.1038/s44318-025-00607-w (PMC12811363; doi:10.1038/s44318-025-00607-w)
Supplement: Supplementary file 7 — Source data Fig. 3 [file 44318_2025_607_MOESM7_ESM.zip › Figure 3/3J/Western blot quantification.xlsx]

## Sheet: Sheet1
Western blot band volume calculated with Image Lab software
	Western blot in Fig. 3J	GAPDH	JAG1 light	JAG1 heavy	Total JAG1	act NOTCH1
	Control mouse 1	2080704	1274718	517038	1791756	1071999
	Control mouse 2	2169961	1589881	1073202	2663083	1008054
	Control mouse 3	2140489	2489172	852934	3342106	1307770
	Irradiation (IR) mouse 1	2065199	1272999	1428755	2701754	1503979
	Irradiation (IR) mouse 2	1594771	2145654	1396383	3542037	1035521
	Irradiation (IR) mouse 3	2428142	4393625	3513698	7907323	1522451
	Western blot in Appendix Fig. S6F	GAPDH	JAG1 light	JAG1 heavy	Total JAG1	act NOTCH1
	Control mouse 4	2636741	1744872	337461	2082333	2596727
	Control mouse 5	2989040	4064952	1853365	5918317	2018272
	Control mouse 6	3182230	2988032	649115	3637147	2999972
	Irradiation (IR) mouse 4	2147524	2011860	387442	2399302	2892042
	Irradiation (IR) mouse 5	3180107	3985881	1153223	5139104	2580681
	Irradiation (IR) mouse 6	2737046	3462946	415004	3877950	3865994
