# Supplementary material for: Notch signaling is a driver of glandular stem cell activity and regenerative migration after damage
Source: EMBO J. 2025 Nov 5;45(2):374–93. doi: 10.1038/s44318-025-00607-w (PMC12811363; doi:10.1038/s44318-025-00607-w)
Supplement: Supplementary file 8 — Source data Fig. 4 [file 44318_2025_607_MOESM8_ESM.zip]

Archive with 23 entries (11 files):
- Figure 4/
- Figure 4/4B/
- Figure 4/4B/Microscopy mSGO_DMSO and DBZ.pdf
- Figure 4/4C/
- Figure 4/4C/mSGO_DBZ treatment_organoids and cells.xlsx
- Figure 4/4E/
- Figure 4/4E/Microscopy differentiated mSGO_DMSO and DBZ.pdf
- Figure 4/4F/
- Figure 4/4F/Microscopy mSGO after self-renewal.pdf
- Figure 4/4G/
- Figure 4/4G/mSGO organoid count after self-renewal.xlsx
- Figure 4/4H/
- Figure 4/4H/Microscopy scratch mSGO_DMSO and DBZ.pdf
- Figure 4/4I/
- Figure 4/4I/mSGO DMSO and DBZ_Wound area.xlsx
- Figure 4/4K/
- Figure 4/4K/Microscopy irradiated mSGO_DMSO DBZ JAG1.pdf
- Figure 4/4L/
- Figure 4/4L/Irradiated hSGO organoid count_DMSO DBZ.xlsx
- Figure 4/4M/
- Figure 4/4M/Microscopy scratch irradiated mSGO_DMSO DBZ.pdf
- Figure 4/4N/
- Figure 4/4N/Irradiated mSGO_Wound area.xlsx
