# Supplementary material for: Notch signaling is a driver of glandular stem cell activity and regenerative migration after damage
Source: EMBO J. 2025 Nov 5;45(2):374–93. doi: 10.1038/s44318-025-00607-w (PMC12811363; doi:10.1038/s44318-025-00607-w)
Supplement: Supplementary file 8 — Source data Fig. 4 [file 44318_2025_607_MOESM8_ESM.zip › Figure 4/4C/mSGO_DBZ treatment_organoids and cells.xlsx]

## Sheet: Sheet1
Organoid forming efficiency (OFE) = (organoid number / number of cells seeded) *100
			Organoid number				Cells seeded
			DMSO	DBZ			DMSO	DBZ
		mouse 1	1420	390		mouse 1	10000	10000
		mouse 2	1170	410		mouse 2	10000	10000
		mouse 3	880	390		mouse 3	10000	10000
	Passage doubling (PD)		Harvested cells
			DMSO	DBZ
		mouse 1	290000	190000
		mouse 2	400000	219000
		mouse 3	244000	120000
