# Supplementary material for: Notch signaling is a driver of glandular stem cell activity and regenerative migration after damage
Source: EMBO J. 2025 Nov 5;45(2):374–93. doi: 10.1038/s44318-025-00607-w (PMC12811363; doi:10.1038/s44318-025-00607-w)
Supplement: Supplementary file 8 — Source data Fig. 4 [file 44318_2025_607_MOESM8_ESM.zip › Figure 4/4G/mSGO organoid count after self-renewal.xlsx]

## Sheet: Sheet1
Organoid forming efficiency (OFE) = (organoid number / number of cells seeded) *100
		Organoid number
		no DBZ	with DBZ
	mouse 1	1000	450
	mouse 2	970	260
	mouse 3	1580	210
		Cells seeded
		no DBZ	with DBZ
	mouse 1	10000	10000
	mouse 2	10000	10000
	mouse 3	10000	10000
