# Supplementary material for: Notch signaling is a driver of glandular stem cell activity and regenerative migration after damage
Source: EMBO J. 2025 Nov 5;45(2):374–93. doi: 10.1038/s44318-025-00607-w (PMC12811363; doi:10.1038/s44318-025-00607-w)
Supplement: Supplementary file 8 — Source data Fig. 4 [file 44318_2025_607_MOESM8_ESM.zip › Figure 4/4I/mSGO DMSO and DBZ_Wound area.xlsx]

## Sheet: Sheet1
	Mouse 1			Mouse 2			Mouse 3
Control	Time (h)	Area		Time (h)	Area		Time (h)	Area
	0	99486		0	104018		0	87044
	6	82988		6	89138		6	69201
	12	66396		12	69472		12	51180
	18	57249		18	52831		18	34751
	24	48574		24	36465		24	23512
	Mouse 1			Mouse 2			Mouse 3
DBZ	Time (h)	Area		Time (h)	Area		Time (h)	Area
	0	130702		0	103103		0	89731
	6	113234		6	96674		6	83824
	12	91459		12	87824		12	71723
	18	76378		18	76331		18	61143
	24	65740		24	67513		24	51254
