# Supplementary material for: Notch signaling is a driver of glandular stem cell activity and regenerative migration after damage
Source: EMBO J. 2025 Nov 5;45(2):374–93. doi: 10.1038/s44318-025-00607-w (PMC12811363; doi:10.1038/s44318-025-00607-w)
Supplement: Supplementary file 8 — Source data Fig. 4 [file 44318_2025_607_MOESM8_ESM.zip › Figure 4/4L/Irradiated hSGO organoid count_DMSO DBZ.xlsx]

## Sheet: Sheet1
Organoid forming efficiency (OFE) = (organoid number / number of cells seeded) *100
		Organoid number				Cells seeded
		DMSO	DBZ	JAG1		DMSO	DBZ	JAG1
Control	mouse 1	4000	4120	3760		40000	40000	40000
	mouse 2	5160	4680	4000		40000	40000	40000
	mouse 3	3600	2800	4600		40000	40000	40000
	mouse 4	5580	2640	3600		40000	40000	40000
	mouse 5	5340	6640	6520		40000	40000	40000
	mouse 6	4260	3520	2160		40000	40000	40000
Irradiation
	mouse 1	2640	2240	3000		40000	40000	40000
	mouse 2	1840	1560	2720		40000	40000	40000
	mouse 3	1960	1000	2400		40000	40000	40000
	mouse 4	3240	1920	3720		40000	40000	40000
	mouse 5	3360	1680	3120		40000	40000	40000
	mouse 6	3120	2720	3120		40000	40000	40000
