# Supplementary material for: Notch signaling is a driver of glandular stem cell activity and regenerative migration after damage
Source: EMBO J. 2025 Nov 5;45(2):374–93. doi: 10.1038/s44318-025-00607-w (PMC12811363; doi:10.1038/s44318-025-00607-w)
Supplement: Supplementary file 8 — Source data Fig. 4 [file 44318_2025_607_MOESM8_ESM.zip › Figure 4/4N/Irradiated mSGO_Wound area.xlsx]

## Sheet: Sheet1
Control		Area	Area		Control		Area	Area		Control		Area	Area
Mouse 1	Time (h)	DMSO	DBZ		Mouse 2	Time (h)	DMSO	DBZ		Mouse 3	Time (h)	DMSO	DBZ
	0	99486	89725			0	104018	58165			0	87044	74189
	6	96265	88625			6	97814	58000			6	81635	70855
	12	91247	86005			12	89774	55171			12	76973	68144
	18	84346	79233			18	87493	54561			18	76078	68096
	24	84190	78243			24	84219	51908			24	75565	65299
Irradiation		Area	Area		Irradiation		Area	Area		Irradiation		Area	Area
Mouse 1	Time (h)	DMSO	DBZ		Mouse 2	Time (h)	DMSO	DBZ		Mouse 3	Time (h)	DMSO	DBZ
	0	92865	78703			0	103914	120271			0	116090	138898
	6	91877	81689			6	103010	117595			6	115898	142522
	12	90839	87076			12	102014	118500			12	114163	142802
	18	93189	90206			18	101638	123045			18	115558	148789
	24	98268	93700			24	99556	124500			24	125903	149021
