# Supplementary material for: Notch signaling is a driver of glandular stem cell activity and regenerative migration after damage
Source: EMBO J. 2025 Nov 5;45(2):374–93. doi: 10.1038/s44318-025-00607-w (PMC12811363; doi:10.1038/s44318-025-00607-w)
Supplement: Supplementary file 9 — Source data Fig. 5 [file 44318_2025_607_MOESM9_ESM.zip]

Archive with 36 entries (20 files):
- Figure 5/
- Figure 5/5A/
- Figure 5/5A/Microscopy mTGO_DMSO DBZ.pdf
- Figure 5/5B/
- Figure 5/5B/mTGO organoid count_DMSO DBZ.xlsx
- Figure 5/5C/
- Figure 5/5C/mTGO_lobular and spherical organoid count_DMSO DBZ.xlsx
- Figure 5/5D/
- Figure 5/5D/Microscopy differentiated mTGO.pdf
- Figure 5/5H/
- Figure 5/5H/DMSO_DAPI.tif
- Figure 5/5H/DMSO_CD44.tif
- Figure 5/5H/JAG1_DAPI.tif
- Figure 5/5H/JAG1_DMSO.tif
- Figure 5/5F/
- Figure 5/5F/mTGO organoid count after FACS.xlsx
- Figure 5/5G/
- Figure 5/5G/Wound area thyroid.xlsx
- Figure 5/5I/
- Figure 5/5I/hSGO_DAPI_KRT14_KRT8_overlay.tif
- Figure 5/5I/hSGO_DAPI_CD44_CD29_overlay.tif
- Figure 5/5I/hSGO_DAPI_SOX9_CD164_overlay.tif
- Figure 5/5J/
- Figure 5/5J/Microscopy hSGO_DMSO DBZ.pdf
- Figure 5/5K/
- Figure 5/5K/hSGO organoid count_DMSO DBZ.xlsx
- Figure 5/5L/
- Figure 5/5L/Irradiated hSGO cell count_DMSO DBZ.xlsx
- Figure 5/5M/
- Figure 5/5M/Microscopy hTGO_DMSO DBZ.pdf
- Figure 5/5N/
- Figure 5/5N/hTGO organoid count_DMSO DBZ.xlsx
- Figure 5/5O/
- Figure 5/5O/Microscopy hMGO_DMSO DBZ.pdf
- Figure 5/5P/
- Figure 5/5P/hMGO organoid count_DMSO DBZ.xlsx
