# Supplementary material for: Notch signaling is a driver of glandular stem cell activity and regenerative migration after damage
Source: EMBO J. 2025 Nov 5;45(2):374–93. doi: 10.1038/s44318-025-00607-w (PMC12811363; doi:10.1038/s44318-025-00607-w)
Supplement: Supplementary file 9 — Source data Fig. 5 [file 44318_2025_607_MOESM9_ESM.zip › Figure 5/5C/mTGO_lobular and spherical organoid count_DMSO DBZ.xlsx]

## Sheet: Sheet1
number of organoids
		Lobular organoids	Spherical organoids
	mouse 1 DMSO	1	117
	mouse 1 DBZ	59	7
	mouse 2 DMSO	0	76
	mouse 2 DBZ	40	10
	mouse 3 DMSO	0	132
	mouse 3 DBZ	31	11
