# Supplementary material for: Notch signaling is a driver of glandular stem cell activity and regenerative migration after damage
Source: EMBO J. 2025 Nov 5;45(2):374–93. doi: 10.1038/s44318-025-00607-w (PMC12811363; doi:10.1038/s44318-025-00607-w)
Supplement: Supplementary file 9 — Source data Fig. 5 [file 44318_2025_607_MOESM9_ESM.zip › Figure 5/5F/mTGO organoid count after FACS.xlsx]

## Sheet: Sheet1
Organoid forming efficiency (OFE) = (organoid number / number of cells seeded) *100
		Total number of organoids
		CD44-	CD44+	CD44++
	mouse 1	420	620	660
	mouse 2	300	800	500
	mouse 3	100	200	141
		Cells seeded
		CD44-	CD44+	CD44++
	mouse 1	20000	20000	20000
	mouse 2	20000	20000	14000
	mouse 3	19000	20000	15000
