# Supplementary material for: Notch signaling is a driver of glandular stem cell activity and regenerative migration after damage
Source: EMBO J. 2025 Nov 5;45(2):374–93. doi: 10.1038/s44318-025-00607-w (PMC12811363; doi:10.1038/s44318-025-00607-w)
Supplement: Supplementary file 9 — Source data Fig. 5 [file 44318_2025_607_MOESM9_ESM.zip › Figure 5/5G/Wound area thyroid.xlsx]

## Sheet: Sheet1
	Mouse 1			Mouse 2			Mouse 3
Control	Time (h)	Area		Time (h)	Area		Time (h)	Area
	0	52123		0	66589		0	58216
	6	41906		6	51340		6	37432
	12	32316		12	27168		12	7160
	18	24602		18	11253		18	0
	24	17826		24	665		24	0
	Mouse 1			Mouse 2			Mouse 3
JAG1	Time (h)	Area		Time (h)	Area		Time (h)	Area
	0	89887		0	65441		0	77795
	6	63999		6	34749		6	33685
	12	37303		12	3599		12	128
	18	19954		18	0		18	110
	24	9438		24	0		24	0
