# Supplementary material for: Notch signaling is a driver of glandular stem cell activity and regenerative migration after damage
Source: EMBO J. 2025 Nov 5;45(2):374–93. doi: 10.1038/s44318-025-00607-w (PMC12811363; doi:10.1038/s44318-025-00607-w)
Supplement: Supplementary file 9 — Source data Fig. 5 [file 44318_2025_607_MOESM9_ESM.zip › Figure 5/5L/Irradiated hSGO cell count_DMSO DBZ.xlsx]

## Sheet: Sheet1
Passage doubling (PD)
	Control	Total number of cells				Cells seeded
		DMSO	DBZ			DMSO	DBZ
	Patient 1	68000	80000			20000	20000
	Patient 2	132000	100000			20000	20000
	Patient 3	32000	64000			20000	20000
	Patient 4	57000	40000			20000	20000
	Irradiation	Total number of cells				Cells seeded
		DMSO	DBZ			DMSO	DBZ
	Patient 1	40000	28800			20000	20000
	Patient 2	44000	25600			20000	20000
	Patient 3	52000	37200			20000	20000
	Patient 4	44000	36000			20000	20000
