# Supplementary material for: Notch signaling is a driver of glandular stem cell activity and regenerative migration after damage
Source: EMBO J. 2025 Nov 5;45(2):374–93. doi: 10.1038/s44318-025-00607-w (PMC12811363; doi:10.1038/s44318-025-00607-w)
Supplement: Supplementary file 9 — Source data Fig. 5 [file 44318_2025_607_MOESM9_ESM.zip › Figure 5/5N/hTGO organoid count_DMSO DBZ.xlsx]

## Sheet: Sheet1
Organoid forming efficiency (OFE) = (organoid number / number of cells seeded) *100
		Total number of organoids				Cells seeded
		DMSO	DBZ			DMSO	DBZ
	Patient 1	1350	1450			75000	75000
	Patient 2	5070	4795			100000	125000
	Patient 3	2950	2400			50000	50000
	Patient 4	2120	1640			50000	50000
	Patient 5	850	800			50000	50000
